# Supplementary material for: Combining network pharmacology, machine learning, molecular docking and molecular dynamic to explore the mechanism of Chufeng Qingpi decoction in treating schistosomiasis
Source: Front Cell Infect Microbiol. 2024 Sep 6;14:1453529. doi: 10.3389/fcimb.2024.1453529 (PMC11413488; doi:10.3389/fcimb.2024.1453529)
Supplement: Supplementary file 4 [file Table2.xlsx]

## Sheet: 成分-靶点
成分	靶点
A1	CP
CP1	CP
CP2	CP
CP3	CP
CP4	CP
DH1	DH
DH2	DH
DH3	DH
DH4	DH
DH5	DH
DH6	DH
DH7	DH
B1	DH
DH8	DH
DH9	DH
C1	SD
A1	SD
FF1	FF
FF2	FF
FF3	FF
FF4	FF
FF5	FF
FF6	FF
FF7	FF
FF8	FF
FF9	FF
FF10	FF
A1	FF
D1	FF
B1	FF
FF11	FF
FF12	FF
FF13	FF
FF14	FF
FF15	FF
HL1	HL
HL2	HL
E1	HL
HL3	HL
HL4	HL
HL5	HL
HL6	HL
HL7	HL
G1	HL
F1	HL
HL8	HL
H1	HQ
D1	HQ
HQ1	HQ
HQ2	HQ
HQ3	HQ
HQ4	HQ
HQ5	HQ
HQ6	HQ
HQ7	HQ
HQ8	HQ
HQ9	HQ
HQ10	HQ
HQ11	HQ
HQ12	HQ
HQ13	HQ
HQ14	HQ
HQ15	HQ
B1	HQ
A1	HQ
HQ16	HQ
HQ17	HQ
HQ18	HQ
C1	HQ
F1	HQ
HQ19	HQ
HQ20	HQ
E1	HQ
HQ21	HQ
HQ22	HQ
HQ23	HQ
HQ24	HQ
HQ25	HQ
JJS1	JJS
C1	JJS
JJS2	JJS
A1	JJS
I1	JJS
H1	JJS
JJS3	JJS
JG1	JG
JG2	JG
JG3	JG
I1	JG
D1	LQ
LQ1	LQ
LQ2	LQ
LQ3	LQ
LQ4	LQ
LQ5	LQ
LQ6	LQ
LQ7	LQ
LQ8	LQ
LQ9	LQ
LQ10	LQ
LQ11	LQ
LQ12	LQ
B1	LQ
J1	LQ
LQ13	LQ
I1	LQ
LQ14	LQ
G1	LQ
XS1	XS
B1	XS
A1	XS
XS2	XS
XS3	XS
ZM1	ZM
J1	ZM
ZM2	ZM
ZM3	ZM
ZM4	ZM
ZM5	ZM
C1	ZM
ZM6	ZM
ZM7	ZM
ZM8	ZM
ZM9	ZM
ZM10	ZM
A1	PAQR6
A1	PNRC2
A1	NR3C2
CP1	PTGS1
CP1	NCOA7
CP1	PTGS2
CP1	HSP90AB1
CP1	MBLAC1
CP1	PRKACA
CP1	PIK3CG
CP1	RELA
CP1	AKT1
CP1	BCL2
CP1	MAP3K7
CP1	MAP3K7
CP1	CASP3
CP1	ELOVL6
CP1	LDLR
CP1	BAD
CP1	CAT
CP1	PPARG
CP1	MTTP
CP1	APOB
CP1	PLB1
CP1	HMGCR
CP1	CYP19A1
CP1	GSTP1
CP1	UGT1A1
CP1	PPARA
CP1	SREBF2
CP1	GSR
CP1	ABCC11
CP1	ADIPOR2
CP1	SOAT2
CP1	AKR1C1
CP1	GOT1
CP1	ABAT
CP1	CES3
CP1	SOAT2
CP2	PTGS1
CP2	PTGS2
CP2	HSP90AB1
CP2	PRKACA
CP2	CALM2
CP2	SCN5A
CP2	PIK3CG
CP2	PNRC2
CP2	NCOA7
CP2	TOP2A
CP3	KCNC2
CP3	SCN5A
CP3	F10
CP3	PTGS2
CP3	F7
CP3	TOP2A
CP3	HSP90AB1
CP3	PNRC2
CP3	KCNMA1
CP3	CALM2
CP4	NOS2
CP4	PTGS1
CP4	F2R
CP4	KCNC2
CP4	NCOA7
CP4	AR
CP4	PPARG
CP4	F10
CP4	PTGS2
CP4	F7
CP4	PTPN22
CP4	TOP2A
CP4	ESR2
CP4	DPP4
CP4	HSP90AB1
CP4	CHEK1
CP4	PRSS1
CP4	PNRC2
CP4	KCNMA1
CP4	CALM2
CP4	GSK3B
CP4	SCN5A
CP4	BCL2
CP4	BAX
CP4	CASP9
CP4	MMP9
CP4	JUN
CP4	TP53
CP4	MAP3K7
CP4	TIMP1
CP4	PPARG
CP4	CREB1
CP4	PLA2G4A
CP4	CD163
CP4	EPHB6
DH1	NOS2
DH1	AR
DH1	F10
DH1	PTGS2
DH1	F7
DH1	TOP2A
DH1	ESR2
DH1	DPP4
DH1	HSP90AB1
DH1	PRSS1
DH1	PNRC2
DH1	CALM2
DH1	F2R
DH1	SCN5A
DH1	VEGFC
DH1	PPARD
DH2	TOP2A
DH3	PTGS1
DH3	PTGS2
DH3	HSP90AB1
DH3	PIK3CG
DH3	PNRC2
DH3	AKR1B1
DH3	JUN
DH4	TOP2A
DH5	NOS2
DH5	PTGS1
DH5	NCOA7
DH5	PTGS2
DH5	ESR2
DH5	HSP90AB1
DH5	PIK3CG
DH5	CHEK1
DH5	PRKACA
DH6	TOP2A
DH7	PAQR6
DH7	PNRC2
B1	PAQR6
B1	PNRC2
B1	PTGS1
B1	PTGS2
B1	HSP90AB1
B1	PIK3CG
B1	KCNC2
B1	PRKACA
B1	DRD1
B1	CHRM3
B1	CHRM1
B1	SCN5A
B1	GABRA2
B1	CHRM4
B1	PDE3A
B1	HTR2A
B1	GABRA5
B1	ADRA1A
B1	GABRA3
B1	CHRM2
B1	ADRA1B
B1	ADRB2
B1	CHRNA2
B1	SLC6A4
B1	OPRM1
B1	GABRA1
B1	CHRNA7
B1	FGFR4
B1	BCL2
B1	BAX
B1	CASP9
B1	JUN
B1	CASP3
B1	CASP8
B1	C3
B1	TGFB1
B1	PON2
B1	MAP4
DH8	PTGS1
DH8	PTGS2
DH8	HSP90AB1
DH8	PIK3CG
DH8	PRKACA
DH8	PNRC2
DH8	PKIA
DH8	AKR1B1
DH8	IGHG1
DH8	CDKN1C
DH8	EIF2A
DH8	BAX
DH8	TNF
DH8	CASP3
DH8	TP53
DH8	ELOVL6
DH8	C3
DH8	PRKCE
DH8	CDK1
DH8	PCNA
DH8	MYC
DH8	IL1B
DH8	CAMK2D
DH8	CCNB1
DH9	PTGS1
DH9	NCOA7
DH9	PTGS2
DH9	HSP90AB1
DH9	MBLAC1
DH9	PRKACA
DH9	PNRC2
DH9	CALM2
DH9	ELOVL6
DH9	PPARG
DH9	KLF7
C1	PAQR6
C1	NR3C2
C1	PNRC2
C1	ADH1C
C1	IGHG1
C1	RXRA
C1	NCOA7
C1	PTGS1
C1	PTGS2
C1	ADRA2A
C1	SLC6A2
C1	SLC6A3
C1	ADRB2
C1	AKR1B1
C1	PLAU
C1	LTA4H
C1	PRKACA
C1	CTRB1
C1	CHRM3
C1	CHRM1
C1	ADRB1
C1	SCN5A
C1	HTR2A
C1	ADRA1A
C1	GABRA3
C1	CHRM2
C1	ADRA1B
C1	GABRA1
C1	CHRNA7
A1	PAQR6
A1	PNRC2
A1	NR3C2
FF1	NOS2
FF1	F2R
FF1	KCNC2
FF1	NCOA7
FF1	AR
FF1	SCN5A
FF1	F10
FF1	PTGS2
FF1	NOS3
FF1	F7
FF1	VEGFC
FF1	TOP2A
FF1	DPP4
FF1	HSP90AB1
FF1	PRSS1
FF1	NCOA7
FF1	KCNMA1
FF1	CALM2
FF2	NOS2
FF2	PTGS1
FF2	PTGS2
FF2	DPP4
FF2	CDK1
FF2	PIM1
FF2	CCNA2
FF3	F2R
FF3	KCNC2
FF3	F10
FF3	PTGS2
FF3	TOP2A
FF3	PRSS1
FF3	CALM2
FF4	NOS2
FF4	F2R
FF4	AR
FF4	PTGS2
FF4	DPP4
FF5	NOS2
FF5	F2R
FF5	NCOA7
FF5	AR
FF5	SCN5A
FF5	PPARG
FF5	PTGS2
FF5	ACHE
FF5	PTPN22
FF5	TOP2A
FF5	ESR2
FF5	DPP4
FF5	GSK3B
FF5	CDK1
FF5	PRSS1
FF5	PIM1
FF6	F2R
FF6	CHRM1
FF6	PTGS2
FF6	GABRA1
FF6	DPP4
FF6	PIK3CG
FF6	PRKACA
FF7	NOS2
FF7	F2R
FF7	NCOA7
FF7	AR
FF7	PPARG
FF7	F10
FF7	PTGS2
FF7	ACHE
FF7	TOP2A
FF7	ESR2
FF7	DPP4
FF7	CDK1
FF7	PRSS1
FF7	PIM1
FF8	F2R
FF8	PTGS2
FF8	RXRA
FF8	PTPN22
FF8	DPP4
FF9	NOS2
FF9	PTGS1
FF9	DRD1
FF9	F2R
FF9	CHRM1
FF9	NCOA7
FF9	AR
FF9	SCN5A
FF9	PTGS2
FF9	NOS3
FF9	RXRA
FF9	ACHE
FF9	PDE3A
FF9	ADRA1A
FF9	ADRA1B
FF9	ADRB2
FF9	OPRM1
FF9	ESR2
FF9	GABRA1
FF9	DPP4
FF9	GSK3B
FF9	CDK1
FF9	CHRNA7
FF9	PIM1
FF10	F2R
FF10	CHRM1
FF10	SCN5A
FF10	PTGS2
FF10	RXRA
FF10	ADRA1B
FF10	PTPN22
FF10	ADRB2
FF10	GABRA1
FF10	DPP4
FF10	HSP90AB1
FF10	CHRNA7
A1	PAQR6
A1	PNRC2
A1	NR3C2
D1	NOS2
D1	PTGS1
D1	NCOA7
D1	AR
D1	SCN5A
D1	PPARG
D1	PTGS2
D1	RXRA
D1	PDE3A
D1	DPP4
D1	MAPK14
D1	GSK3B
D1	HSP90AB1
D1	CDK1
D1	PIK3CG
D1	CHEK1
D1	PRKACA
D1	PRSS1
D1	CALM2
D1	ADRB2
D1	GABRA1
D1	RELA
D1	AKT1
D1	CCND3
D1	BCL2
D1	CDKN1C
D1	EIF2A
D1	BAX
D1	CASP9
D1	VEGFC
D1	TNF
D1	JUN
D1	IL36A
D1	AHSA1
D1	CASP3
D1	TP53
D1	BBC3
D1	TEP1
D1	MMP1
D1	CX3CR1
D1	CAMK2D
D1	PTGER3
D1	FNDC5
D1	IL36B
D1	MCL1
B1	PAQR6
B1	PNRC2
B1	PTGS1
B1	PTGS2
B1	HSP90AB1
B1	PIK3CG
B1	KCNC2
B1	PRKACA
B1	DRD1
B1	CHRM3
B1	CHRM1
B1	SCN5A
B1	GABRA2
B1	CHRM4
B1	PDE3A
B1	HTR2A
B1	GABRA5
B1	ADRA1A
B1	GABRA3
B1	CHRM2
B1	ADRA1B
B1	ADRB2
B1	CHRNA2
B1	SLC6A4
B1	OPRM1
B1	GABRA1
B1	CHRNA7
B1	FGFR4
B1	BCL2
B1	BAX
B1	CASP9
B1	JUN
B1	CASP3
B1	CASP8
B1	C3
B1	TGFB1
B1	PON2
B1	MAP4
FF11	PTGS1
FF11	PTGS2
FF11	PNRC2
FF12	PTGS2
FF13	PTGS1
FF13	F2R
FF13	NCOA7
FF13	AR
FF13	PTGS2
FF13	RXRA
FF13	GABRA1
FF13	DPP4
FF13	HSP90AB1
FF13	CDK1
FF13	PIK3CG
FF13	CHEK1
FF13	PRKACA
FF13	PIM1
FF13	CCNA2
FF14	PNRC2
FF15	CHRM3
FF15	F2R
FF15	CHRM1
FF15	NCOA7
FF15	SCN5A
FF15	PTGS2
FF15	CA2
FF15	ACHE
FF15	PDE3A
FF15	PTPN22
FF15	ADRB2
FF15	DPP4
FF15	HSP90AB1
FF15	CDK1
FF15	PIM1
FF15	CALM2
HL1	NOS2
HL1	PTGS1
HL1	KCNC2
HL1	NCOA7
HL1	AR
HL1	SCN5A
HL1	F10
HL1	PTGS2
HL1	NOS3
HL1	RXRA
HL1	ADRB2
HL1	HSP90AB1
HL1	PRKACA
HL1	PRSS1
HL1	PNRC2
HL1	PDE10A
HL1	CALM2
HL2	NOS2
HL2	PTGS1
HL2	KCNC2
HL2	NCOA7
HL2	AR
HL2	SCN5A
HL2	PTGS2
HL2	NOS3
HL2	RXRA
HL2	PRKACA
HL2	PRSS1
HL2	PNRC2
HL2	CALM2
E1	NOS2
E1	KCNC2
E1	NCOA7
E1	AR
E1	PTGS2
E1	NOS3
E1	RXRA
E1	PRKACA
E1	PRSS1
E1	PNRC2
E1	PDE10A
HL3	PTGS1
HL3	CHRM3
HL3	KCNC2
HL3	CHRM1
HL3	SCN5A
HL3	F10
HL3	CHRM5
HL3	PTGS2
HL3	HTR3A
HL3	ADRA2C
HL3	CHRM4
HL3	OPRD1
HL3	HTR2A
HL3	HTR2C
HL3	ADRA1B
HL3	SLC6A3
HL3	ADRB2
HL3	ADRA1D
HL3	SLC6A4
HL3	OPRM1
HL3	HSP90AB1
HL3	PRKACA
HL3	PDE10A
HL3	CALM2
HL3	DRD1
HL3	DRD5
HL3	RXRA
HL3	SLC6A2
HL3	ADRA1A
HL3	CHRM2
HL3	KCNMA1
HL4	NOS2
HL4	PTGS1
HL4	CHRM3
HL4	KCNC2
HL4	AR
HL4	SCN5A
HL4	F10
HL4	PTGS2
HL4	NOS3
HL4	F7
HL4	RXRA
HL4	ADRA1B
HL4	ADRB2
HL4	ADRA1D
HL4	HSP90AB1
HL4	PRKACA
HL4	PRSS1
HL4	PNRC2
HL4	KCNMA1
HL4	CALM2
HL5	NR3C2
HL5	PNRC2
HL6	GABRA2
HL6	GABRA1
HL6	GRIA2
HL6	GABRA6
HL7	NOS2
HL7	PTGS1
HL7	KCNC2
HL7	NCOA7
HL7	AR
HL7	SCN5A
HL7	PTGS2
HL7	NOS3
HL7	RXRA
HL7	ADRB2
HL7	ESR2
HL7	HSP90AB1
HL7	PRSS1
HL7	PIM1
HL7	PNRC2
HL7	CALM2
HL7	PRKACA
HL7	CDK1
HL7	F7
G1	PTGS1
G1	AR
G1	PPARG
G1	PTGS2
G1	HSP90AB1
G1	PIK3CG
G1	PNRC2
G1	DPP4
G1	AKR1B1
G1	PRSS1
G1	TOP2A
G1	F2R
G1	KCNC2
G1	SCN5A
G1	F10
G1	ADRB2
G1	MMP3
G1	PRKACA
G1	F7
G1	NOS3
G1	RXRA
G1	ACHE
G1	GABRA1
G1	RELA
G1	EGF
G1	AKT1
G1	VEGFC
G1	CCND3
G1	BCL2
G1	BAK1
G1	FOS
G1	CDKN1C
G1	EIF2A
G1	BAX
G1	CASP9
G1	PLAU
G1	MMP2
G1	MMP9
G1	MAP3K7
G1	IL10
G1	EGF
G1	RBL1
G1	TNF
G1	JUN
G1	IL36A
G1	CDKN2A
G1	AHSA1
G1	CASP3
G1	TP53
G1	ELK1
G1	NFKBIA
G1	POR
G1	ODC1
G1	XDH
G1	CASP8
G1	TOP1
G1	RAF1
G1	C3
G1	MMP1
G1	HIF1AN
G1	STAT4
G1	RUNX1T1
G1	CDK1
G1	HSPA9
G1	ERBB2
G1	PPARG
G1	ACACB
G1	HMOX1
G1	CYP3A4
G1	CYP1A2
G1	CAV1
G1	MYC
G1	F3
G1	GJA1
G1	CYP1A1
G1	ICAM2
G1	IL1B
G1	CX3CR1
G1	SELE
G1	VCAM1
G1	PTGER3
G1	IL36B
G1	PRKCB
G1	NAIP
G1	DUOXA1
G1	NOS3
G1	HSPB1
G1	TGFB1
G1	SULT1E1
G1	MGAM
G1	IL2
G1	NR1I2
G1	CYP1B1
G1	CCNB1
G1	PLAT
G1	THBD
G1	SERPINE1
G1	COL19A1
G1	IFNG
G1	ALOX5
G1	PTEN
G1	IL1A
G1	MPO
G1	TOP2A
G1	NCF2
G1	ABCG4
G1	HAS2
G1	GSTP1
G1	NFE2L2
G1	AHR
G1	PSMD11
G1	SLC2A2
G1	COL3A1
G1	CXCL13
G1	CX3CR1
G1	DDB1
G1	NR1I2
G1	CHEK2
G1	INSR
G1	CLDN4
G1	PPARA
G1	PPARD
G1	HSPB1
G1	CRP
G1	CXCL13
G1	NFKB1
G1	SPP1
G1	RUNX2
G1	RASSF3
G1	E2F1
G1	E2F2
G1	ACP3
G1	CTSD
G1	IGFBP6
G1	IGF2
G1	CD40LG
G1	IRF3
G1	ERBB3
G1	PON2
G1	DIO1
G1	PCOLCE
G1	NPEPPS
G1	HK2
G1	NKX3-1
G1	RASA1
G1	GSTM2
G1	GSTM2
F1	NOS2
F1	PTGS1
F1	KCNC2
F1	NCOA7
F1	AR
F1	SCN5A
F1	PTGS2
F1	NOS3
F1	PRSS1
HL8	NOS2
HL8	PTGS1
HL8	NCOA7
HL8	AR
HL8	PTGS2
HL8	CHEK1
HL8	PIM1
H1	NOS2
H1	PTGS1
H1	AR
H1	PTGS2
H1	DPP4
H1	HSP90AB1
H1	CDK1
H1	PRKACA
H1	PRSS1
H1	PNRC2
H1	NCOA7
H1	CALM2
H1	PIK3CG
H1	CHEK1
H1	ADRB2
H1	PDE3A
H1	RELA
H1	BCL2
H1	CDKN1C
H1	BAX
H1	CASP3
H1	TP53
H1	CASP8
H1	ELOVL6
H1	TNFSF15
H1	CYP19A1
D1	NOS2
D1	PTGS1
D1	NCOA7
D1	AR
D1	SCN5A
D1	PPARG
D1	PTGS2
D1	RXRA
D1	PDE3A
D1	DPP4
D1	MAPK14
D1	GSK3B
D1	HSP90AB1
D1	CDK1
D1	PIK3CG
D1	CHEK1
D1	PRKACA
D1	PRSS1
D1	CALM2
D1	ADRB2
D1	GABRA1
D1	RELA
D1	AKT1
D1	CCND3
D1	BCL2
D1	CDKN1C
D1	EIF2A
D1	BAX
D1	CASP9
D1	VEGFC
D1	TNF
D1	JUN
D1	IL36A
D1	AHSA1
D1	CASP3
D1	TP53
D1	BBC3
D1	TEP1
D1	MMP1
D1	CX3CR1
D1	CAMK2D
D1	PTGER3
D1	FNDC5
D1	IL36B
D1	MCL1
HQ1	PTGS1
HQ1	DRD1
HQ1	CHRM3
HQ1	CHRM1
HQ1	NCOA7
HQ1	SCN5A
HQ1	PTGS2
HQ1	RXRA
HQ1	PDE3A
HQ1	ADRA1A
HQ1	ADRA1B
HQ1	SLC6A3
HQ1	ADRB2
HQ1	SLC6A4
HQ1	GABRA1
HQ1	HSP90AB1
HQ1	PIK3CG
HQ1	PRKACA
HQ1	PKIA
HQ1	CHRNA7
HQ1	CALM2
HQ2	PTGS1
HQ2	AR
HQ2	PTGS2
HQ2	HSP90AB1
HQ2	PRKACA
HQ2	DPP4
HQ2	PIK3CG
HQ2	PDE3A
HQ2	PRSS1
HQ2	PNRC2
HQ2	NCOA7
HQ2	CALM2
HQ2	RELA
HQ2	AKT1
HQ2	VEGFC
HQ2	BCL2
HQ2	FOS
HQ2	BAX
HQ2	MMP9
HQ2	CASP3
HQ2	TP53
HQ2	HIF1AN
HQ2	FOSL2
HQ2	FOSL2
HQ2	CDK1
HQ2	CCNB1
HQ2	MPO
HQ2	AHR
HQ2	IGF2
HQ2	CYP27C1
HQ2	ALOX12
HQ2	NFATC2
HQ2	TDRD7
HQ2	EGLN3
HQ2	NOX4
HQ2	FABP5
HQ2	APOD
HQ3	NOS2
HQ3	F2R
HQ3	AR
HQ3	F10
HQ3	PTGS2
HQ3	PTPN22
HQ3	TOP2A
HQ3	DPP4
HQ3	PYGM
HQ3	HSP90AB1
HQ3	PRSS1
HQ3	PNRC2
HQ3	KCNMA1
HQ4	PTGS1
HQ4	PTGS2
HQ4	HSP90AB1
HQ4	PRKACA
HQ5	PTGS1
HQ5	PTGS2
HQ5	HSP90AB1
HQ5	PRKACA
HQ6	PTGS1
HQ6	PTGS2
HQ6	HSP90AB1
HQ6	PRKACA
HQ6	PNRC2
HQ6	PIK3CG
HQ6	PYGM
HQ6	CALM2
HQ7	NOS2
HQ7	PTGS1
HQ7	F2R
HQ7	SCN5A
HQ7	F10
HQ7	PTGS2
HQ7	NOS3
HQ7	RXRA
HQ7	ACHE
HQ7	ADRA1B
HQ7	ADRB2
HQ7	DPP4
HQ7	HSP90AB1
HQ7	IGHG1
HQ7	PRSS1
HQ7	PNRC2
HQ7	CALM2
HQ7	F7
HQ8	NOS2
HQ8	PTGS1
HQ8	AR
HQ8	SCN5A
HQ8	F10
HQ8	PTGS2
HQ8	TOP2A
HQ8	ESR2
HQ8	DPP4
HQ8	HSP90AB1
HQ8	CDK1
HQ8	PIK3CG
HQ8	CHEK1
HQ8	PRSS1
HQ8	PNRC2
HQ8	CALM2
HQ8	KCNMA1
HQ9	PTGS1
HQ9	AR
HQ9	PTGS2
HQ9	DPP4
HQ9	HSP90AB1
HQ9	PRKACA
HQ10	NOS2
HQ10	PTGS1
HQ10	F2R
HQ10	KCNC2
HQ10	AR
HQ10	SCN5A
HQ10	F10
HQ10	PTGS2
HQ10	NOS3
HQ10	F7
HQ10	VEGFC
HQ10	CACNA2D1
HQ10	TOP2A
HQ10	DPP4
HQ10	HSP90AB1
HQ10	IGHG1
HQ10	PRSS1
HQ10	PNRC2
HQ10	NCOA7
HQ10	KCNMA1
HQ10	CALM2
HQ11	NOS2
HQ11	PTGS1
HQ11	AR
HQ11	SCN5A
HQ11	PTGS2
HQ11	RXRA
HQ11	PDE3A
HQ11	ADRA1B
HQ11	ADRB2
HQ11	DPP4
HQ11	HSP90AB1
HQ11	PIK3CG
HQ11	PRKACA
HQ11	PRSS1
HQ11	NCOA7
HQ11	CALM2
HQ11	PNRC2
HQ11	PKIA
HQ11	BCL2
HQ11	IL36A
HQ11	CASP3
HQ11	CDK1
HQ11	CYP1A2
HQ11	CCNB1
HQ11	CDK1
HQ11	CYP2C9
HQ12	NOS2
HQ12	PTGS1
HQ12	AR
HQ12	SCN5A
HQ12	PTGS2
HQ12	ESR2
HQ12	DPP4
HQ12	HSP90AB1
HQ12	CDK1
HQ12	CHEK1
HQ12	PRSS1
HQ12	CALM2
HQ12	PIK3CG
HQ12	NCOA7
HQ13	NOS2
HQ13	PTGS1
HQ13	NCOA7
HQ13	AR
HQ13	PPARG
HQ13	PTGS2
HQ13	DPP4
HQ13	PYGM
HQ13	MAPK14
HQ13	GSK3B
HQ13	HSP90AB1
HQ13	CDK1
HQ13	PIK3CG
HQ13	CHEK1
HQ13	PRSS1
HQ13	PNRC2
HQ13	CALM2
HQ13	PRKACA
HQ14	NOS2
HQ14	F2R
HQ14	KCNC2
HQ14	NCOA7
HQ14	AR
HQ14	SCN5A
HQ14	PPARG
HQ14	F10
HQ14	PTGS2
HQ14	F7
HQ14	PTPN22
HQ14	TOP2A
HQ14	ESR2
HQ14	DPP4
HQ14	PYGM
HQ14	GSK3B
HQ14	HSP90AB1
HQ14	CHEK1
HQ14	PRSS1
HQ14	PNRC2
HQ14	KCNMA1
HQ14	CALM2
HQ15	PTGS1
HQ15	SCN5A
HQ15	PTGS2
HQ15	RXRA
HQ15	PDE3A
HQ15	ADRA1B
HQ15	ADRB2
HQ15	HSP90AB1
HQ15	PRKACA
HQ15	CALM2
HQ15	NCOA7
B1	PAQR6
B1	PNRC2
B1	PTGS1
B1	PTGS2
B1	HSP90AB1
B1	PIK3CG
B1	KCNC2
B1	PRKACA
B1	DRD1
B1	CHRM3
B1	CHRM1
B1	SCN5A
B1	GABRA2
B1	CHRM4
B1	PDE3A
B1	HTR2A
B1	GABRA5
B1	ADRA1A
B1	GABRA3
B1	CHRM2
B1	ADRA1B
B1	ADRB2
B1	CHRNA2
B1	SLC6A4
B1	OPRM1
B1	GABRA1
B1	CHRNA7
B1	FGFR4
B1	BCL2
B1	BAX
B1	CASP9
B1	JUN
B1	CASP3
B1	CASP8
B1	C3
B1	TGFB1
B1	PON2
B1	MAP4
A1	PAQR6
A1	PNRC2
A1	NR3C2
HQ16	NOS2
HQ16	PTGS1
HQ16	AR
HQ16	PPARG
HQ16	PTGS2
HQ16	PDE3A
HQ16	DPP4
HQ16	HSP90AB1
HQ16	CDK1
HQ16	PIK3CG
HQ16	CHEK1
HQ16	PRKACA
HQ17	NOS2
HQ17	PTGS1
HQ17	F2R
HQ17	KCNC2
HQ17	AR
HQ17	SCN5A
HQ17	F10
HQ17	PTGS2
HQ17	NOS3
HQ17	F7
HQ17	TOP2A
HQ17	ESR2
HQ17	DPP4
HQ17	PPARD
HQ17	HSP90AB1
HQ17	PRSS1
HQ17	PNRC2
HQ17	CALM2
HQ17	VEGFC
HQ17	NCOA7
HQ17	KCNMA1
HQ18	PTGS1
HQ18	NCOA7
HQ18	PTGS2
HQ18	HSP90AB1
HQ18	MBLAC1
HQ18	PRKACA
C1	PAQR6
C1	NR3C2
C1	PNRC2
C1	ADH1C
C1	IGHG1
C1	RXRA
C1	NCOA7
C1	PTGS1
C1	PTGS2
C1	ADRA2A
C1	SLC6A2
C1	SLC6A3
C1	ADRB2
C1	AKR1B1
C1	PLAU
C1	LTA4H
C1	PRKACA
C1	CTRB1
C1	CHRM3
C1	CHRM1
C1	ADRB1
C1	SCN5A
C1	HTR2A
C1	ADRA1A
C1	GABRA3
C1	CHRM2
C1	ADRA1B
C1	GABRA1
C1	CHRNA7
F1	NOS2
F1	PTGS1
F1	KCNC2
F1	NCOA7
F1	AR
F1	SCN5A
F1	PTGS2
F1	NOS3
F1	PRSS1
HQ19	SCN5A
HQ20	SCN5A
HQ20	ADRB2
HQ20	CHRM3
E1	NOS2
E1	KCNC2
E1	NCOA7
E1	AR
E1	PTGS2
E1	NOS3
E1	RXRA
E1	PRKACA
E1	PRSS1
E1	PNRC2
E1	PDE10A
HQ21	NOS2
HQ21	PTGS1
HQ21	F2R
HQ21	AR
HQ21	SCN5A
HQ21	PPARG
HQ21	PTGS2
HQ21	RXRA
HQ21	ESR2
HQ21	GABRA1
HQ21	DPP4
HQ21	MAPK14
HQ21	GSK3B
HQ21	HSP90AB1
HQ21	CDK1
HQ21	PIK3CG
HQ21	CHEK1
HQ21	PRKACA
HQ21	PRSS1
HQ21	NCOA7
HQ21	KCNMA1
HQ21	CALM2
HQ21	ADRA1B
HQ21	ADRB2
HQ21	CHRNA7
HQ22	PNRC2
HQ23	PTGS1
HQ23	PTGS2
HQ23	CA2
HQ23	HSP90AB1
HQ23	PRKACA
HQ23	CALM2
HQ24	PTGS1
HQ24	PTGS2
HQ24	CA2
HQ24	HSP90AB1
HQ24	PIK3CG
HQ24	PRKACA
HQ25	NOS2
HQ25	PTGS1
HQ25	F2R
HQ25	KCNC2
HQ25	AR
HQ25	SCN5A
HQ25	F10
HQ25	PTGS2
HQ25	NOS3
HQ25	CA2
HQ25	F7
HQ25	VEGFC
HQ25	RXRA
HQ25	TOP2A
HQ25	ESR2
HQ25	DPP4
HQ25	HSP90AB1
HQ25	PRSS1
HQ25	PNRC2
HQ25	NCOA7
HQ25	KCNMA1
HQ25	CALM2
JJS1	PTGS1
JJS1	SCN5A
JJS1	PTGS2
JJS1	HSP90AB1
JJS1	PIK3CG
JJS1	PRKACA
JJS1	PNRC2
JJS1	NCOA7
JJS1	CALM2
C1	PAQR6
C1	NR3C2
C1	PNRC2
C1	ADH1C
C1	IGHG1
C1	RXRA
C1	NCOA7
C1	PTGS1
C1	PTGS2
C1	ADRA2A
C1	SLC6A2
C1	SLC6A3
C1	ADRB2
C1	AKR1B1
C1	PLAU
C1	LTA4H
C1	PRKACA
C1	CTRB1
C1	CHRM3
C1	CHRM1
C1	ADRB1
C1	SCN5A
C1	HTR2A
C1	ADRA1A
C1	GABRA3
C1	CHRM2
C1	ADRA1B
C1	GABRA1
C1	CHRNA7
JJS2	NOS2
JJS2	SCN5A
JJS2	PTGS2
JJS2	ACHE
JJS2	ADRA1B
JJS2	DPP4
JJS2	IGHG1
JJS2	PRSS1
JJS2	PNRC2
JJS2	NCOA7
JJS2	CALM2
JJS2	PTGS1
A1	PAQR6
A1	PNRC2
A1	NR3C2
I1	PTGS1
I1	AR
I1	PTGS2
I1	HSP90AB1
I1	PRSS1
I1	PNRC2
I1	PRKACA
I1	DPP4
I1	PIK3CG
I1	RELA
I1	EGF
I1	AKT1
I1	VEGFC
I1	CCND3
I1	BAK1
I1	CDKN1C
I1	CASP9
I1	MMP2
I1	MMP9
I1	MAP3K7
I1	IL10
I1	RBL1
I1	CDK2
I1	TNF
I1	JUN
I1	IL36A
I1	CASP3
I1	TP53
I1	NFKBIA
I1	XDH
I1	TOP1
I1	MDM2
I1	APP
I1	MMP1
I1	PCNA
I1	ERBB2
I1	PPARG
I1	HMOX1
I1	CASP7
I1	ICAM2
I1	MCL1
I1	NAIP
I1	IL2
I1	CCNB1
I1	TYR
I1	IFNG
I1	IL4
I1	TOP2A
I1	GSTP1
I1	XIAP
I1	SLC2A2
I1	INSR
I1	CD40LG
I1	PTGES2
I1	NUF2
I1	ADCY2
I1	HGF
H1	NOS2
H1	PTGS1
H1	AR
H1	PTGS2
H1	DPP4
H1	HSP90AB1
H1	CDK1
H1	PRKACA
H1	PRSS1
H1	PNRC2
H1	NCOA7
H1	CALM2
H1	PIK3CG
H1	CHEK1
H1	ADRB2
H1	PDE3A
H1	RELA
H1	BCL2
H1	CDKN1C
H1	BAX
H1	CASP3
H1	TP53
H1	CASP8
H1	ELOVL6
H1	TNFSF15
H1	CYP19A1
JJS3	PTGS2
JG1	NOS2
JG1	PTGS1
JG1	AR
JG1	PTGS2
JG1	DPP4
JG1	HSP90AB1
JG1	CDK1
JG1	PRKACA
JG1	PRSS1
JG1	PNRC2
JG1	NCOA7
JG1	CALM2
JG1	PIK3CG
JG1	CHEK1
JG1	ADRB2
JG1	PDE3A
JG1	RELA
JG1	BCL2
JG1	CDKN1C
JG1	BAX
JG1	CASP3
JG1	TP53
JG1	CASP8
JG1	ELOVL6
JG1	TNFSF15
JG1	CYP19A1
JG2	PAQR6
JG2	NR3C2
JG2	PNRC2
JG3	PTGS1
JG3	PTGS2
JG3	HSP90AB1
JG3	PIK3CG
JG3	RXRA
JG3	AKR1B1
I1	PTGS1
I1	AR
I1	PTGS2
I1	HSP90AB1
I1	PRSS1
I1	PNRC2
I1	PRKACA
I1	DPP4
I1	PIK3CG
I1	RELA
I1	EGF
I1	AKT1
I1	VEGFC
I1	CCND3
I1	BAK1
I1	CDKN1C
I1	CASP9
I1	MMP2
I1	MMP9
I1	MAP3K7
I1	IL10
I1	RBL1
I1	CDK2
I1	TNF
I1	JUN
I1	IL36A
I1	CASP3
I1	TP53
I1	NFKBIA
I1	XDH
I1	TOP1
I1	MDM2
I1	APP
I1	MMP1
I1	PCNA
I1	ERBB2
I1	PPARG
I1	HMOX1
I1	CASP7
I1	ICAM2
I1	MCL1
I1	NAIP
I1	IL2
I1	CCNB1
I1	TYR
I1	IFNG
I1	IL4
I1	TOP2A
I1	GSTP1
I1	XIAP
I1	SLC2A2
I1	INSR
I1	CD40LG
I1	PTGES2
I1	NUF2
I1	ADCY2
I1	HGF
D1	NOS2
D1	PTGS1
D1	NCOA7
D1	AR
D1	SCN5A
D1	PPARG
D1	PTGS2
D1	RXRA
D1	PDE3A
D1	DPP4
D1	MAPK14
D1	GSK3B
D1	HSP90AB1
D1	CDK1
D1	PIK3CG
D1	CHEK1
D1	PRKACA
D1	PRSS1
D1	CALM2
D1	ADRB2
D1	GABRA1
D1	RELA
D1	AKT1
D1	CCND3
D1	BCL2
D1	CDKN1C
D1	EIF2A
D1	BAX
D1	CASP9
D1	VEGFC
D1	TNF
D1	JUN
D1	IL36A
D1	AHSA1
D1	CASP3
D1	TP53
D1	BBC3
D1	TEP1
D1	MMP1
D1	CX3CR1
D1	CAMK2D
D1	PTGER3
D1	FNDC5
D1	IL36B
D1	MCL1
LQ1	NCOA7
LQ1	AR
LQ1	PPARG
LQ1	F10
LQ1	PTGS2
LQ1	NOS3
LQ1	CA2
LQ1	F7
LQ1	ADRB2
LQ1	TOP2A
LQ1	ESR2
LQ1	MAPK14
LQ1	GSK3B
LQ1	HSP90AB1
LQ1	CHEK1
LQ1	PIM1
LQ1	PNRC2
LQ1	CALM2
LQ1	SCN5A
LQ1	CCNA2
LQ1	PTGS1
LQ1	IGHG1
LQ2	CHRM3
LQ2	KCNC2
LQ2	NCOA7
LQ2	SCN5A
LQ2	F10
LQ2	PTGS2
LQ2	F7
LQ2	PDE3A
LQ2	ADRA1B
LQ2	PTPN22
LQ2	SLC6A3
LQ2	ADRB2
LQ2	ADRA1D
LQ2	HSP90AB1
LQ2	PNRC2
LQ2	CALM2
LQ3	PTGS1
LQ3	KCNC2
LQ3	SCN5A
LQ3	F10
LQ3	PTGS2
LQ3	RXRA
LQ3	PDE3A
LQ3	ADRA1B
LQ3	ADRB2
LQ3	HSP90AB1
LQ3	RXRB
LQ3	PNRC2
LQ3	NCOA7
LQ3	CALM2
LQ4	TOP2A
LQ5	PTGS1
LQ5	KCNC2
LQ5	SCN5A
LQ5	F10
LQ5	PTGS2
LQ5	ADRA1B
LQ5	ADRB2
LQ5	HSP90AB1
LQ5	PRKACA
LQ5	PNRC2
LQ5	NCOA7
LQ5	CALM2
LQ6	KCNC2
LQ6	SCN5A
LQ6	F10
LQ6	PTGS2
LQ6	ADRB2
LQ6	HSP90AB1
LQ6	PRKACA
LQ6	PNRC2
LQ6	NCOA7
LQ6	CALM2
LQ7	NR3C1
LQ8	PAQR6
LQ9	KCNC2
LQ9	SCN5A
LQ9	F10
LQ9	PTGS2
LQ9	ADRA1B
LQ9	ADRB2
LQ9	HSP90AB1
LQ9	PNRC2
LQ9	NCOA7
LQ9	CALM2
LQ10	CHRM3
LQ10	KCNC2
LQ10	CHRM1
LQ10	SCN5A
LQ10	F10
LQ10	CHRM5
LQ10	PTGS2
LQ10	ADRA1B
LQ10	ADRB2
LQ10	HSP90AB1
LQ10	IGHG1
LQ10	PNRC2
LQ10	CALM2
LQ11	CYP3A4
LQ11	ICAM2
LQ11	IL36B
LQ11	NR1I2
LQ12	NOS2
LQ12	PTGS1
LQ12	SCN5A
LQ12	PTGS2
LQ12	RXRA
LQ12	ESR2
LQ12	DPP4
LQ12	HSP90AB1
LQ12	PIK3CG
LQ12	CHEK1
LQ12	KCNMA1
LQ12	CALM2
B1	PAQR6
B1	PNRC2
B1	PTGS1
B1	PTGS2
B1	HSP90AB1
B1	PIK3CG
B1	KCNC2
B1	PRKACA
B1	DRD1
B1	CHRM3
B1	CHRM1
B1	SCN5A
B1	GABRA2
B1	CHRM4
B1	PDE3A
B1	HTR2A
B1	GABRA5
B1	ADRA1A
B1	GABRA3
B1	CHRM2
B1	ADRA1B
B1	ADRB2
B1	CHRNA2
B1	SLC6A4
B1	OPRM1
B1	GABRA1
B1	CHRNA7
B1	FGFR4
B1	BCL2
B1	BAX
B1	CASP9
B1	JUN
B1	CASP3
B1	CASP8
B1	C3
B1	TGFB1
B1	PON2
B1	MAP4
J1	NOS2
J1	PTGS1
J1	AR
J1	PPARG
J1	PTGS2
J1	HSP90AB1
J1	PIK3CG
J1	PRKACA
J1	PNRC2
J1	DPP4
J1	PRSS1
J1	PAQR6
J1	F2R
J1	CHRM1
J1	NOS3
J1	GABRA2
J1	ACHE
J1	SLC6A2
J1	CHRM2
J1	ADRA1B
J1	GABRA1
J1	TOP2A
J1	F7
J1	CALM2
J1	RELA
J1	IKBKB
J1	AKT1
J1	BCL2
J1	BAX
J1	TNF
J1	JUN
J1	AHSA1
J1	CASP3
J1	MAP3K7
J1	XDH
J1	MMP1
J1	STAT4
J1	CDK1
J1	PPARG
J1	HMOX1
J1	CYP3A4
J1	CYP1A2
J1	CYP1A1
J1	ICAM2
J1	SELE
J1	VCAM1
J1	NR1I2
J1	CYP1B1
J1	ALOX5
J1	HAS2
J1	GSTP1
J1	AHR
J1	PSMD11
J1	SLC2A2
J1	NR1I2
J1	INSR
J1	DIO1
J1	PPP3CA
J1	GSTM2
J1	GSTM2
J1	AKR1C3
J1	PI3
LQ13	KCNC2
LQ13	SCN5A
LQ13	F10
LQ13	PTGS2
LQ13	VEGFC
LQ13	PTPN22
LQ13	ADRB2
LQ13	HSP90AB1
LQ13	NCOA7
LQ13	MUC4
I1	PTGS1
I1	AR
I1	PTGS2
I1	HSP90AB1
I1	PRSS1
I1	PNRC2
I1	PRKACA
I1	DPP4
I1	PIK3CG
I1	RELA
I1	EGF
I1	AKT1
I1	VEGFC
I1	CCND3
I1	BAK1
I1	CDKN1C
I1	CASP9
I1	MMP2
I1	MMP9
I1	MAP3K7
I1	IL10
I1	RBL1
I1	CDK2
I1	TNF
I1	JUN
I1	IL36A
I1	CASP3
I1	TP53
I1	NFKBIA
I1	XDH
I1	TOP1
I1	MDM2
I1	APP
I1	MMP1
I1	PCNA
I1	ERBB2
I1	PPARG
I1	HMOX1
I1	CASP7
I1	ICAM2
I1	MCL1
I1	NAIP
I1	IL2
I1	CCNB1
I1	TYR
I1	IFNG
I1	IL4
I1	TOP2A
I1	GSTP1
I1	XIAP
I1	SLC2A2
I1	INSR
I1	CD40LG
I1	PTGES2
I1	NUF2
I1	ADCY2
I1	HGF
LQ14	PTGS1
LQ14	F2R
LQ14	KCNC2
LQ14	AR
LQ14	SCN5A
LQ14	F10
LQ14	PTGS2
LQ14	VEGFC
LQ14	ACHE
LQ14	TOP2A
LQ14	HSP90AB1
LQ14	PTPN22
LQ14	PRKACA
LQ14	FOS
LQ14	GJA1
LQ14	GABRG2
LQ14	BMPR2
LQ14	GRM5
LQ14	GNRH1
LQ14	ALDH3A1
LQ14	GNRHR
LQ14	CRH
LQ14	SLC6A2
LQ14	GJA1
LQ14	GRM5
LQ14	VCP
G1	PTGS1
G1	AR
G1	PPARG
G1	PTGS2
G1	HSP90AB1
G1	PIK3CG
G1	PNRC2
G1	DPP4
G1	AKR1B1
G1	PRSS1
G1	TOP2A
G1	F2R
G1	KCNC2
G1	SCN5A
G1	F10
G1	ADRB2
G1	MMP3
G1	PRKACA
G1	F7
G1	NOS3
G1	RXRA
G1	ACHE
G1	GABRA1
G1	RELA
G1	EGF
G1	AKT1
G1	VEGFC
G1	CCND3
G1	BCL2
G1	BAK1
G1	FOS
G1	CDKN1C
G1	EIF2A
G1	BAX
[truncated: 364 more rows]

## Sheet: 属性
名字	属性
A1	重复值
B1	重复值
C1	重复值
D1	重复值
E1	重复值
F1	重复值
G1	重复值
H1	重复值
I1	重复值
J1	重复值
CP1	CP
CP2	CP
CP3	CP
CP4	CP
DH1	DH
DH2	DH
DH3	DH
DH4	DH
DH5	DH
DH6	DH
DH7	DH
DH8	DH
DH9	DH
FF1	FF
FF2	FF
FF3	FF
FF4	FF
FF5	FF
FF6	FF
FF7	FF
FF8	FF
FF9	FF
FF10	FF
FF11	FF
FF12	FF
FF13	FF
FF14	FF
FF15	FF
HL1	HL
HL2	HL
HL3	HL
HL4	HL
HL5	HL
HL6	HL
HL7	HL
HL8	HL
HQ1	HQ
HQ10	HQ
HQ11	HQ
HQ12	HQ
HQ13	HQ
HQ14	HQ
HQ15	HQ
HQ16	HQ
HQ17	HQ
HQ18	HQ
HQ19	HQ
HQ2	HQ
HQ20	HQ
HQ21	HQ
HQ22	HQ
HQ23	HQ
HQ24	HQ
HQ25	HQ
HQ3	HQ
HQ4	HQ
HQ5	HQ
HQ6	HQ
HQ7	HQ
HQ8	HQ
HQ9	HQ
JJS1	JJS
JJS2	JJS
JJS3	JJS
JG1	JG
JG2	JG
JG3	JG
LQ1	LQ
LQ10	LQ
LQ11	LQ
LQ12	LQ
LQ13	LQ
LQ14	LQ
LQ2	LQ
LQ3	LQ
LQ4	LQ
LQ5	LQ
LQ6	LQ
LQ7	LQ
LQ8	LQ
LQ9	LQ
XS1	XS
XS2	XS
XS3	XS
ZM9	ZM
ZM8	ZM
ZM7	ZM
ZM6	ZM
ZM5	ZM
ZM4	ZM
ZM3	ZM
ZM2	ZM
ZM10	ZM
ZM1	ZM
CP	成分
DH	成分
SD	成分
FF	成分
HL	成分
HQ	成分
JJS	成分
JG	成分
LQ	成分
XS	成分
ZM	成分
PAQR6	靶点
PNRC2	靶点
NR3C2	靶点
PTGS1	靶点
NCOA7	靶点
PTGS2	靶点
HSP90AB1	靶点
MBLAC1	靶点
PRKACA	靶点
PIK3CG	靶点
RELA	靶点
AKT1	靶点
BCL2	靶点
MAP3K7	靶点
CASP3	靶点
ELOVL6	靶点
LDLR	靶点
BAD	靶点
CAT	靶点
PPARG	靶点
MTTP	靶点
APOB	靶点
PLB1	靶点
HMGCR	靶点
CYP19A1	靶点
GSTP1	靶点
UGT1A1	靶点
PPARA	靶点
SREBF2	靶点
GSR	靶点
ABCC11	靶点
ADIPOR2	靶点
SOAT2	靶点
AKR1C1	靶点
GOT1	靶点
ABAT	靶点
CES3	靶点
CALM2	靶点
SCN5A	靶点
TOP2A	靶点
KCNC2	靶点
F10	靶点
F7	靶点
KCNMA1	靶点
NOS2	靶点
F2R	靶点
AR	靶点
PTPN22	靶点
ESR2	靶点
DPP4	靶点
CHEK1	靶点
PRSS1	靶点
GSK3B	靶点
BAX	靶点
CASP9	靶点
MMP9	靶点
JUN	靶点
TP53	靶点
TIMP1	靶点
CREB1	靶点
PLA2G4A	靶点
CD163	靶点
EPHB6	靶点
VEGFC	靶点
PPARD	靶点
AKR1B1	靶点
DRD1	靶点
CHRM3	靶点
CHRM1	靶点
GABRA2	靶点
CHRM4	靶点
PDE3A	靶点
HTR2A	靶点
GABRA5	靶点
ADRA1A	靶点
GABRA3	靶点
CHRM2	靶点
ADRA1B	靶点
ADRB2	靶点
CHRNA2	靶点
SLC6A4	靶点
OPRM1	靶点
GABRA1	靶点
CHRNA7	靶点
FGFR4	靶点
CASP8	靶点
C3	靶点
TGFB1	靶点
PON2	靶点
MAP4	靶点
PKIA	靶点
IGHG1	靶点
CDKN1C	靶点
EIF2A	靶点
TNF	靶点
PRKCE	靶点
CDK1	靶点
PCNA	靶点
MYC	靶点
IL1B	靶点
CAMK2D	靶点
CCNB1	靶点
KLF7	靶点
ADH1C	靶点
RXRA	靶点
ADRA2A	靶点
SLC6A2	靶点
SLC6A3	靶点
PLAU	靶点
LTA4H	靶点
CTRB1	靶点
ADRB1	靶点
NOS3	靶点
PIM1	靶点
CCNA2	靶点
ACHE	靶点
MAPK14	靶点
CCND3	靶点
IL36A	靶点
AHSA1	靶点
BBC3	靶点
TEP1	靶点
MMP1	靶点
CX3CR1	靶点
PTGER3	靶点
FNDC5	靶点
IL36B	靶点
MCL1	靶点
CA2	靶点
PDE10A	靶点
CHRM5	靶点
HTR3A	靶点
ADRA2C	靶点
OPRD1	靶点
HTR2C	靶点
ADRA1D	靶点
DRD5	靶点
GRIA2	靶点
GABRA6	靶点
MMP3	靶点
EGF	靶点
BAK1	靶点
FOS	靶点
MMP2	靶点
IL10	靶点
RBL1	靶点
CDKN2A	靶点
ELK1	靶点
NFKBIA	靶点
POR	靶点
ODC1	靶点
XDH	靶点
TOP1	靶点
RAF1	靶点
HIF1AN	靶点
STAT4	靶点
RUNX1T1	靶点
HSPA9	靶点
ERBB2	靶点
ACACB	靶点
HMOX1	靶点
CYP3A4	靶点
CYP1A2	靶点
CAV1	靶点
F3	靶点
GJA1	靶点
CYP1A1	靶点
ICAM2	靶点
SELE	靶点
VCAM1	靶点
PRKCB	靶点
NAIP	靶点
DUOXA1	靶点
HSPB1	靶点
SULT1E1	靶点
MGAM	靶点
IL2	靶点
NR1I2	靶点
CYP1B1	靶点
PLAT	靶点
THBD	靶点
SERPINE1	靶点
COL19A1	靶点
IFNG	靶点
ALOX5	靶点
PTEN	靶点
IL1A	靶点
MPO	靶点
NCF2	靶点
ABCG4	靶点
HAS2	靶点
NFE2L2	靶点
AHR	靶点
PSMD11	靶点
SLC2A2	靶点
COL3A1	靶点
CXCL13	靶点
DDB1	靶点
CHEK2	靶点
INSR	靶点
CLDN4	靶点
CRP	靶点
NFKB1	靶点
SPP1	靶点
RUNX2	靶点
RASSF3	靶点
E2F1	靶点
E2F2	靶点
ACP3	靶点
CTSD	靶点
IGFBP6	靶点
IGF2	靶点
CD40LG	靶点
IRF3	靶点
ERBB3	靶点
DIO1	靶点
PCOLCE	靶点
NPEPPS	靶点
HK2	靶点
NKX3-1	靶点
RASA1	靶点
GSTM2	靶点
TNFSF15	靶点
FOSL2	靶点
CYP27C1	靶点
ALOX12	靶点
NFATC2	靶点
TDRD7	靶点
EGLN3	靶点
NOX4	靶点
FABP5	靶点
APOD	靶点
PYGM	靶点
CACNA2D1	靶点
CYP2C9	靶点
CDK2	靶点
MDM2	靶点
APP	靶点
CASP7	靶点
TYR	靶点
IL4	靶点
XIAP	靶点
PTGES2	靶点
NUF2	靶点
ADCY2	靶点
HGF	靶点
RXRB	靶点
NR3C1	靶点
IKBKB	靶点
PPP3CA	靶点
AKR1C3	靶点
PI3	靶点
MUC4	靶点
GABRG2	靶点
BMPR2	靶点
GRM5	靶点
GNRH1	靶点
ALDH3A1	靶点
GNRHR	靶点
CRH	靶点
VCP	靶点
DRD4	靶点
ABCC3	靶点
MTOR	靶点

## Sheet: 编号-Mol ID
编号	Mol ID
A1	MOL000359
B1	MOL000358
C1	MOL000449
D1	MOL000173
E1	MOL002897
F1	MOL001458
G1	MOL000098
H1	MOL001689
I1	MOL000006
J1	MOL000422
CP1	MOL004328
CP2	MOL005100
CP3	MOL005815
CP4	MOL005828
DH1	MOL002235
DH2	MOL002259
DH3	MOL002268
DH4	MOL002280
DH5	MOL002281
DH6	MOL002288
DH7	MOL002297
DH8	MOL000471
DH9	MOL000096
FF1	MOL000011
FF2	MOL011730
FF3	MOL011732
FF4	MOL011737
FF5	MOL011740
FF6	MOL001941
FF7	MOL011747
FF8	MOL011749
FF9	MOL011753
FF10	MOL002644
FF11	MOL001494
FF12	MOL001942
FF13	MOL003588
FF14	MOL007514
FF15	MOL013077
HL1	MOL001454
HL2	MOL002894
HL3	MOL002903
HL4	MOL002904
HL5	MOL002907
HL6	MOL000622
HL7	MOL000785
HL8	MOL002668
HQ1	MOL000228
HQ10	MOL002927
HQ11	MOL002928
HQ12	MOL002932
HQ13	MOL002933
HQ14	MOL002934
HQ15	MOL002937
HQ16	MOL000525
HQ17	MOL000552
HQ18	MOL000073
HQ19	MOL001490
HQ2	MOL002714
HQ20	MOL002879
HQ21	MOL008206
HQ22	MOL010415
HQ23	MOL012245
HQ24	MOL012246
HQ25	MOL012266
HQ3	MOL002909
HQ4	MOL002910
HQ5	MOL002913
HQ6	MOL002914
HQ7	MOL002915
HQ8	MOL002917
HQ9	MOL002925
JJS1	MOL002341
JJS2	MOL005842
JJS3	MOL011849
JG1	MOL001689
JG2	MOL004355
JG3	MOL004580
LQ1	MOL003283
LQ10	MOL003330
LQ11	MOL003347
LQ12	MOL003370
LQ13	MOL000522
LQ14	MOL000791
LQ2	MOL003290
LQ3	MOL003295
LQ4	MOL003305
LQ5	MOL003306
LQ6	MOL003308
LQ7	MOL003315
LQ8	MOL000211
LQ9	MOL003322
XS1	MOL002222
XS2	MOL007658
XS3	MOL007662
ZM9	MOL000546
ZM8	MOL000483
ZM7	MOL004540
ZM6	MOL004528
ZM5	MOL004514
ZM4	MOL004497
ZM3	MOL004489
ZM2	MOL004373
ZM10	MOL000631
ZM1	MOL001677
