# Supplementary material for: Combining network pharmacology, machine learning, molecular docking and molecular dynamic to explore the mechanism of Chufeng Qingpi decoction in treating schistosomiasis
Source: Front Cell Infect Microbiol. 2024 Sep 6;14:1453529. doi: 10.3389/fcimb.2024.1453529 (PMC11413488; doi:10.3389/fcimb.2024.1453529)
Supplement: Supplementary file 5 [file Table3.xlsx]

## Sheet: Raw Data-Figure 1 network analy
AverageShortestPathLength	BetweennessCentrality	ClosenessCentrality	ClusteringCoefficient	Degree	Eccentricity	IsSingleNode	name	NeighborhoodConnectivity	NumberOfDirectedEdges	NumberOfUndirectedEdges	PartnerOfMultiEdgedNodePairs	Radiality	selected	SelfLoops	shared name	Stress	TopologicalCoefficient	灞炴€?_x000D_ 2.865079365079365"	0.00327138	0.34903	0	9	5	FALSE	A1	14.7778	0	9	0	0.986678	FALSE	0	A1	24510	0.165997	閲嶅鍊?_x000D_ 3.3703703703703702"	0.0010759	0.296703	0	5	6	FALSE	CP	20.2	0	5	0	0.983069	FALSE
2.00794	0.376275	0.498024	0	140	4	FALSE	G1	7.47857	0	140	0	0.9928	FALSE	0	G1	1897066	0.0654401	閲嶅鍊?_x000D_ 2.753968253968254"	0.000860339	0.363112	0	11	5	FALSE	F1	38.3636	0	11	0	0.987472	FALSE	0	F1	24748	0.424587	閲嶅鍊?_x000D_ 2.791005291005291"	0.000715036	0.358294	0	8	5	FALSE	HL8	36.5	0	8	0	0.987207	FALSE
1.86243	0.112543	0.536932	0	81	4	FALSE	PTGS2	19.0494	0	81	0	0.99384	FALSE	0	PTGS2	734862	0.0666029	闈剁偣
2.00529	0.0615242	0.498681	0	62	4	FALSE	HSP90AB1	21.3226	0	62	0	0.992819	FALSE	0	HSP90AB1	501032	0.0772722	闈剁偣
2.42063	0.0815912	0.413115	0	61	4	FALSE	J1	14.1475	0	61	0	0.989853	FALSE	0	J1	719260	0.131475	閲嶅鍊?_x000D_ 2.759259259259259"	0.0062528	0.362416	0	11	5	FALSE	LQ13	33	0	11	0	0.987434	FALSE	0	LQ13	39546	0.363636	LQ
2.45767	0.0985345	0.406889	0	60	5	FALSE	I1	10.85	0	60	0	0.989588	FALSE	0	I1	674486	0.102604	閲嶅鍊?_x000D_ 2.8492063492063493"	8.62188e-05	0.350975	0	2	5	FALSE	JJS3	44	0	2	0	0.986791	FALSE	0	JJS3	1054	0.530864	JJS
2.01058	0.0599545	0.497368	0	57	4	FALSE	PTGS1	21.9123	0	57	0	0.992782	FALSE	0	PTGS1	465946	0.0783231	闈剁偣
2.53175	0.0458107	0.394984	0	48	4	FALSE	D1	18.5	0	48	0	0.989059	FALSE	0	D1	449164	0.190217	閲嶅鍊?_x000D_ 2.812169312169312"	0.000175167	0.355597	0	4	5	FALSE	FF11	50.75	0	4	0	0.987056	FALSE	0	FF11	4192	0.578488	FF
2.2381	0.0499934	0.446809	0	47	4	FALSE	PNRC2	21.7021	0	47	0	0.991156	FALSE	0	PNRC2	452598	0.0884706	闈剁偣
2.31217	0.0317238	0.432494	0	47	4	FALSE	SCN5A	21.7234	0	47	0	0.990627	FALSE	0	SCN5A	310922	0.0941973	闈剁偣
2.69841	0.018492	0.370588	0	44	4	FALSE	NCOA7	19.4545	0	44	0	0.987868	FALSE	0	NCOA7	178496	0.12303	闈剁偣
2.70899	0.012594	0.369141	0	44	5	FALSE	CALM2	20.0909	0	44	0	0.987793	FALSE	0	CALM2	145024	0.128127	闈剁偣
2.51058	0.0611993	0.398314	0	43	4	FALSE	B1	16	0	43	0	0.98921	FALSE	0	B1	460536	0.148515	閲嶅鍊?_x000D_ 2.6746031746031744"	0.0186401	0.373887	0	25	5	FALSE	DH8	17.24	0	25	0	0.988039	FALSE	0	DH8	151306	0.178462	DH
2.13757	0.0400263	0.467822	0	40	4	FALSE	PRKACA	23.65	0	40	0	0.991875	FALSE	0	PRKACA	288280	0.0871154	闈剁偣
2.33333	0.0207272	0.428571	0	38	5	FALSE	AR	25.7895	0	38	0	0.990476	FALSE	0	AR	214030	0.109688	闈剁偣
2.6164	0.0573879	0.382204	0	37	5	FALSE	HQ2	18.3514	0	37	0	0.988454	FALSE	0	HQ2	384518	0.192793	HQ
2.56878	0.0211337	0.389289	0	37	5	FALSE	ZM2	25.1081	0	37	0	0.988794	FALSE	0	ZM2	301998	0.246001	ZM
2.38095	0.0186898	0.42	0	37	4	FALSE	DPP4	24.9189	0	37	0	0.990136	FALSE	0	DPP4	190114	0.110225	闈剁偣
2.66402	0.0932643	0.375372	0	35	5	FALSE	CP1	11.7429	0	35	0	0.988114	FALSE	0	CP1	492924	0.129432	CP
2.60053	0.0348855	0.384537	0	35	5	FALSE	CP4	22.5429	0	35	0	0.988568	FALSE	0	CP4	293848	0.226767	CP
2.88889	0.00588494	0.346154	0	35	5	FALSE	NOS2	20.6571	0	35	0	0.986508	FALSE	0	NOS2	75696	0.158525	闈剁偣
2.40212	0.0156997	0.4163	0	34	4	FALSE	PRSS1	26.5	0	34	0	0.989985	FALSE	0	PRSS1	173684	0.118056	闈剁偣
2.58466	0.0464958	0.386899	0	33	4	FALSE	C1	16.8485	0	33	0	0.988681	FALSE	0	C1	318080	0.163386	閲嶅鍊?_x000D_ 3.560846560846561"	4.78271e-05	0.280832	0	2	5	FALSE	SD	21	0	2	0	0.981708	FALSE	0	SD	498	0.571429	鎴愬垎
2.46032	0.0167436	0.406452	0	31	4	FALSE	ADRB2	24.6129	0	31	0	0.989569	FALSE	0	ADRB2	167746	0.113524	闈剁偣
2.66402	0.0111721	0.375372	0	28	5	FALSE	H1	26.3929	0	28	0	0.988114	FALSE	0	H1	182512	0.282143	閲嶅鍊?_x000D_ 2.888888888888889"	0.0112876	0.346154	0	32	4	FALSE	HQ	17.2188	0	32	0	0.986508	FALSE	0	HQ	132650	0.12872	鎴愬垎
2.32804	0.0201609	0.429545	0	28	4	FALSE	PIK3CG	26.9286	0	28	0	0.990514	FALSE	0	PIK3CG	166300	0.109867	闈剁偣
2.55026	0.0101331	0.392116	0	28	5	FALSE	F10	22.8214	0	28	0	0.988927	FALSE	0	F10	89180	0.111905	闈剁偣
2.6746	0.0112159	0.373887	0	27	5	FALSE	JG1	26.0741	0	27	0	0.988039	FALSE	0	JG1	174158	0.281731	JG
2.50265	0.0113317	0.399577	0	27	4	FALSE	KCNC2	23.4815	0	27	0	0.989267	FALSE	0	KCNC2	96320	0.110203	闈剁偣
2.6746	0.0119543	0.373887	0	26	5	FALSE	HQ11	29.8462	0	26	0	0.988039	FALSE	0	HQ11	149748	0.320513	HQ
2.67989	0.00569593	0.373149	0	26	5	FALSE	HQ21	30.7692	0	26	0	0.988001	FALSE	0	HQ21	130288	0.342175	HQ
2.57143	0.0103438	0.388889	0	26	4	FALSE	F2R	24.1923	0	26	0	0.988776	FALSE	0	F2R	91264	0.120793	闈剁偣
2.68519	0.00752387	0.372414	0	25	5	FALSE	FF9	24.32	0	25	0	0.987963	FALSE	0	FF9	120218	0.268046	FF
2.66402	0.0467028	0.375372	0	25	5	FALSE	LQ14	20.04	0	25	0	0.988114	FALSE	0	LQ14	249406	0.206957	LQ
2.53968	0.027639	0.39375	0	25	5	FALSE	TOP2A	24.4	0	25	0	0.989002	FALSE	0	TOP2A	251518	0.117	闈剁偣
2.66402	0.00527592	0.375372	0	23	5	FALSE	HQ14	30.7826	0	23	0	0.988114	FALSE	0	HQ14	113852	0.313501	HQ
2.66402	0.00435323	0.375372	0	23	5	FALSE	HQ25	33.4348	0	23	0	0.988114	FALSE	0	HQ25	103288	0.341419	HQ
2.64286	0.00761976	0.378378	0	23	5	FALSE	LQ1	28.1304	0	23	0	0.988265	FALSE	0	LQ1	124288	0.276841	LQ
2.56614	0.00864565	0.389691	0	23	4	FALSE	RXRA	26.0435	0	23	0	0.988813	FALSE	0	RXRA	81592	0.127773	闈剁偣
2.70106	0.00818187	0.370225	0	22	5	FALSE	HQ1	26.9545	0	22	0	0.98785	FALSE	0	HQ1	114992	0.298328	HQ
2.66931	0.00840641	0.374628	0	22	5	FALSE	HQ10	33.2727	0	22	0	0.988076	FALSE	0	HQ10	106132	0.339713	HQ
2.66931	0.00384866	0.374628	0	22	5	FALSE	HQ17	33.7273	0	22	0	0.988076	FALSE	0	HQ17	92026	0.344498	HQ
2.9418	0.00467024	0.339928	0	22	4	FALSE	ADRA1B	22.3636	0	22	0	0.98613	FALSE	0	ADRA1B	53486	0.169553	闈剁偣
2.55026	0.00817321	0.392116	0	22	4	FALSE	CDK1	29.4545	0	22	0	0.988927	FALSE	0	CDK1	94458	0.142273	闈剁偣
2.68519	0.00468083	0.372414	0	21	5	FALSE	HL4	32.8095	0	21	0	0.987963	FALSE	0	HL4	91302	0.349555	HL
2.69048	0.00298503	0.371681	0	20	5	FALSE	HL7	35.05	0	20	0	0.987925	FALSE	0	HL7	76834	0.374176	HL
2.71164	0.00226398	0.36878	0	19	5	FALSE	HQ7	34.5789	0	19	0	0.987774	FALSE	0	HQ7	59274	0.373099	HQ
2.71164	0.00387018	0.36878	0	19	5	FALSE	HQ13	34.2632	0	19	0	0.987774	FALSE	0	HQ13	75902	0.369591	HQ
2.49206	0.0251491	0.401274	0	19	4	FALSE	LQ	27.1579	0	19	0	0.989342	FALSE	0	LQ	209530	0.122233	鎴愬垎
2.71164	0.00204177	0.36878	0	18	5	FALSE	FF1	33.6111	0	18	0	0.987774	FALSE	0	FF1	54788	0.358364	FF
3.16402	0.00379189	0.316054	0	18	5	FALSE	FF	14.7222	0	18	0	0.984543	FALSE	0	FF	28324	0.154182	鎴愬垎
2.70106	0.0037759	0.370225	0	18	5	FALSE	HL1	37.1111	0	18	0	0.98785	FALSE	0	HL1	72220	0.396825	HL
2.69048	0.00222763	0.371681	0	18	5	FALSE	HQ8	36.8333	0	18	0	0.987925	FALSE	0	HQ8	68160	0.377193	HQ
2.7381	0.0114059	0.365217	0	18	5	FALSE	XS1	14.9444	0	18	0	0.987585	FALSE	0	XS1	72084	0.162145	XS
2.69577	0.00321042	0.370952	0	17	5	FALSE	DH1	33.0588	0	17	0	0.987887	FALSE	0	DH1	60050	0.337461	DH
2.71693	0.00254705	0.368062	0	17	5	FALSE	FF5	28.1765	0	17	0	0.987736	FALSE	0	FF5	55760	0.298643	FF
2.74339	0.00316572	0.364513	0	17	5	FALSE	FF15	28.8235	0	17	0	0.987547	FALSE	0	FF15	57896	0.323529	FF
2.69577	0.00461203	0.370952	0	17	5	FALSE	LQ2	30.1176	0	17	0	0.987887	FALSE	0	LQ2	74576	0.309762	LQ
2.74339	0.00305559	0.364513	0	16	5	FALSE	FF13	32.5	0	16	0	0.987547	FALSE	0	FF13	54246	0.370588	FF
2.71164	0.0190917	0.36878	0	16	5	FALSE	ZM9	10.875	0	16	0	0.987774	FALSE	0	ZM9	92668	0.107337	ZM
2.69312	0.00362222	0.371316	0	16	5	FALSE	F7	31.8125	0	16	0	0.987906	FALSE	0	F7	44730	0.171181	闈剁偣
3.2963	0.000706105	0.303371	0	16	5	FALSE	ESR2	21.1875	0	16	0	0.983598	FALSE	0	ESR2	10128	0.305871	闈剁偣
3.19048	0.00113456	0.313433	0	16	5	FALSE	CHEK1	22.4375	0	16	0	0.984354	FALSE	0	CHEK1	16434	0.249273	闈剁偣
2.71958	0.00316068	0.367704	0	16	5	FALSE	NOS3	30.4375	0	16	0	0.987717	FALSE	0	NOS3	39222	0.168214	闈剁偣
2.7381	0.00172332	0.365217	0	15	5	FALSE	FF7	29.3333	0	15	0	0.987585	FALSE	0	FF7	39978	0.318352	FF
2.75397	0.00106265	0.363112	0	15	5	FALSE	HQ12	39.5333	0	15	0	0.987472	FALSE	0	HQ12	38526	0.448062	HQ
2.70635	0.00327887	0.369501	0	15	5	FALSE	LQ3	36.5333	0	15	0	0.987812	FALSE	0	LQ3	51718	0.378014	LQ
2.49735	0.00971781	0.400424	0	15	5	FALSE	PPARG	37.6	0	15	0	0.989305	FALSE	0	PPARG	90024	0.16789	闈剁偣
2.72222	0.00126872	0.367347	0	14	5	FALSE	HL2	38.8571	0	14	0	0.987698	FALSE	0	HL2	37030	0.416013	HL
2.71164	0.00255308	0.36878	0	14	5	FALSE	HQ3	33.7857	0	14	0	0.987774	FALSE	0	HQ3	50258	0.345113	HQ
2.71693	0.00264083	0.368062	0	14	5	FALSE	LQ10	31.8571	0	14	0	0.987736	FALSE	0	LQ10	43156	0.331797	LQ
3.24339	0.000961788	0.30832	0	14	5	FALSE	KCNMA1	22.5	0	14	0	0.983976	FALSE	0	KCNMA1	13534	0.275641	闈剁偣
3	0.00307833	0.333333	0	14	4	FALSE	CHRM1	24.6429	0	14	0	0.985714	FALSE	0	CHRM1	32590	0.192218	闈剁偣
3.06349	0.00197189	0.326425	0	14	4	FALSE	PDE3A	24.2143	0	14	0	0.985261	FALSE	0	PDE3A	22158	0.209138	闈剁偣
2.74868	0.00182046	0.363811	0	13	5	FALSE	FF10	30.1538	0	13	0	0.987509	FALSE	0	FF10	34452	0.335102	FF
2.72751	0.00240663	0.366634	0	13	5	FALSE	E1	33.1538	0	13	0	0.987661	FALSE	0	E1	42814	0.353339	閲嶅鍊?_x000D_ 2.6587301587301586"	0.0396113	0.376119	0	32	5	FALSE	HL3	17.75	0	32	0	0.988152	FALSE	0	HL3	299258	0.197059	HL
2.76455	0.000896089	0.361722	0	13	5	FALSE	HQ16	36.6923	0	13	0	0.987396	FALSE	0	HQ16	27220	0.415027	HQ
2.74339	0.00155686	0.364513	0	13	5	FALSE	JJS2	36.4615	0	13	0	0.987547	FALSE	0	JJS2	34136	0.394017	JJS
2.71693	0.00118676	0.368062	0	13	5	FALSE	LQ5	42.2308	0	13	0	0.987736	FALSE	0	LQ5	35626	0.438625	LQ
2.74868	0.0014231	0.363811	0	13	5	FALSE	LQ12	36.8462	0	13	0	0.987509	FALSE	0	LQ12	36638	0.407343	LQ
2.55556	0.0077488	0.391304	0	13	4	FALSE	VEGFC	36.6154	0	13	0	0.988889	FALSE	0	VEGFC	60088	0.171228	闈剁偣
2.60847	0.0138843	0.383367	0	13	4	FALSE	GABRA1	34.7692	0	13	0	0.988511	FALSE	0	GABRA1	140422	0.170552	闈剁偣
2.74339	0.00833716	0.364513	0	12	5	FALSE	DH9	34.25	0	12	0	0.987547	FALSE	0	DH9	63166	0.365385	DH
2.76984	0.000696606	0.361032	0	12	5	FALSE	HQ15	41.4167	0	12	0	0.987358	FALSE	0	HQ15	24192	0.469961	HQ
3.09524	0.014815	0.323077	0	12	4	FALSE	ZM	16.25	0	12	0	0.985034	FALSE	0	ZM	171764	0.142523	鎴愬垎
2.77513	0.00368372	0.360343	0	12	4	FALSE	ZM4	22	0	12	0	0.98732	FALSE	0	ZM4	43948	0.256098	ZM
3.16931	0.00169802	0.315526	0	12	4	FALSE	CHRM3	22.5	0	12	0	0.984505	FALSE	0	CHRM3	22968	0.231183	闈剁偣
2.72751	0.00168992	0.366634	0	11	5	FALSE	CP2	43.6364	0	11	0	0.987661	FALSE	0	CP2	35854	0.448804	CP
2.7328	0.00154312	0.365924	0	11	5	FALSE	CP3	36	0	11	0	0.987623	FALSE	0	CP3	30656	0.37234	CP
2.77249	0.00897822	0.360687	0	11	5	FALSE	HL	25.9091	0	11	0	0.987339	FALSE	0	HL	84232	0.145667	鎴愬垎
2.72751	0.000868815	0.366634	0	11	5	FALSE	LQ6	42.7273	0	11	0	0.987661	FALSE	0	LQ6	26170	0.443907	LQ
2.72751	0.000880199	0.366634	0	11	5	FALSE	LQ9	41.0909	0	11	0	0.987661	FALSE	0	LQ9	26176	0.426499	LQ
2.46032	0.00962093	0.406452	0	11	4	FALSE	CASP3	48.1818	0	11	0	0.989569	FALSE	0	CASP3	82096	0.206938	闈剁偣
2.67725	0.00457914	0.373518	0	11	4	FALSE	ACHE	35.1818	0	11	0	0.98802	FALSE	0	ACHE	38268	0.18279	闈剁偣
3.28571	0.00378578	0.304348	0	10	5	FALSE	DH	12.4	0	10	0	0.983673	FALSE	0	DH	35338	0.154054	鎴愬垎
2.78042	0.00112368	0.359657	0	10	5	FALSE	DH5	38.9	0	10	0	0.987283	FALSE	0	DH5	23864	0.440698	DH
2.75926	0.000832089	0.362416	0	10	5	FALSE	JJS1	45.7	0	10	0	0.987434	FALSE	0	JJS1	20520	0.496667	JJS
2.90212	0.00271463	0.344576	0	10	5	FALSE	XS3	19.4	0	10	0	0.986413	FALSE	0	XS3	27394	0.266667	XS
2.77513	0.00493375	0.360343	0	10	5	FALSE	ZM10	30.6	0	10	0	0.98732	FALSE	0	ZM10	44446	0.344186	ZM
3.07937	0.00926228	0.324742	0	10	4	FALSE	PAQR6	17.8	0	10	0	0.985147	FALSE	0	PAQR6	100502	0.15	闈剁偣
2.49735	0.0078803	0.400424	0	10	4	FALSE	BCL2	48	0	10	0	0.989305	FALSE	0	BCL2	67544	0.211712	闈剁偣
3.34392	0.000846844	0.299051	0	10	5	FALSE	PTPN22	17.8	0	10	0	0.983258	FALSE	0	PTPN22	6854	0.254545	闈剁偣
3.2328	0.000667751	0.309329	0	10	4	FALSE	GSK3B	26.3	0	10	0	0.984051	FALSE	0	GSK3B	10878	0.304819	闈剁偣
3.41799	0.000280953	0.29257	0	10	5	FALSE	PIM1	18.6	0	10	0	0.982729	FALSE	0	PIM1	3468	0.359184	闈剁偣
2.76984	0.00126096	0.361032	0	9	5	FALSE	HQ6	43.8889	0	9	0	0.987358	FALSE	0	HQ6	22632	0.481898	HQ
2.78042	0.00247926	0.359657	0	9	5	FALSE	ZM8	36.2222	0	9	0	0.987283	FALSE	0	ZM8	31310	0.409561	ZM
2.55026	0.0079644	0.392116	0	9	4	FALSE	RELA	50.2222	0	9	0	0.988927	FALSE	0	RELA	60456	0.23109	闈剁偣
2.5873	0.0043102	0.386503	0	9	4	FALSE	BAX	49.3333	0	9	0	0.988662	FALSE	0	BAX	47100	0.234628	闈剁偣
2.62963	0.00482067	0.380282	0	9	4	FALSE	TP53	46.2222	0	9	0	0.98836	FALSE	0	TP53	42296	0.228395	闈剁偣
2.76984	0.00116017	0.361032	0	8	5	FALSE	DH3	37.125	0	8	0	0.987358	FALSE	0	DH3	16022	0.401389	DH
2.80688	0.000883038	0.356268	0	8	5	FALSE	FF2	33.125	0	8	0	0.987094	FALSE	0	FF2	13936	0.387048	FF
2.78042	0.000498016	0.359657	0	8	5	FALSE	FF3	35.375	0	8	0	0.987283	FALSE	0	FF3	12146	0.390625	FF
2.78571	0.000637733	0.358974	0	8	5	FALSE	FF6	32.125	0	8	0	0.987245	FALSE	0	FF6	12942	0.366176	FF
3.25397	0.000624126	0.307317	0	8	4	FALSE	CHRNA7	24	0	8	0	0.9839	FALSE	0	CHRNA7	7120	0.283951	闈剁偣
3.27513	0.000603474	0.305331	0	8	4	FALSE	IGHG1	23.25	0	8	0	0.983749	FALSE	0	IGHG1	6926	0.288961	闈剁偣
2.7963	0.000173054	0.357616	0	7	5	FALSE	HQ9	49.5714	0	7	0	0.987169	FALSE	0	HQ9	6906	0.564784	HQ
2.7963	0.00115146	0.357616	0	7	5	FALSE	HQ18	45.7143	0	7	0	0.987169	FALSE	0	HQ18	16036	0.519934	HQ
2.7963	0.000616819	0.357616	0	7	5	FALSE	HQ23	46.1429	0	7	0	0.987169	FALSE	0	HQ23	11224	0.524917	HQ
2.7963	0.000670622	0.357616	0	7	5	FALSE	HQ24	43.8571	0	7	0	0.987169	FALSE	0	HQ24	11130	0.498339	HQ
3.14815	0.00166865	0.317647	0	7	4	FALSE	JJS	22.1429	0	7	0	0.984656	FALSE	0	JJS	9700	0.207283	鎴愬垎
2.81746	0.000982786	0.35493	0	7	5	FALSE	JG3	37.1429	0	7	0	0.987018	FALSE	0	JG3	11420	0.440767	JG
3.44444	0.00393754	0.290323	0	7	5	FALSE	NR3C2	10.1429	0	7	0	0.98254	FALSE	0	NR3C2	33696	0.182857	闈剁偣
2.56614	0.00708228	0.389691	0	7	4	FALSE	AKT1	56.7143	0	7	0	0.988813	FALSE	0	AKT1	48354	0.262803	闈剁偣
2.61905	0.00348396	0.381818	0	7	4	FALSE	JUN	56.4286	0	7	0	0.988435	FALSE	0	JUN	35552	0.274399	闈剁偣
2.73016	0.0027768	0.366279	0	7	4	FALSE	CDKN1C	49.1429	0	7	0	0.987642	FALSE	0	CDKN1C	25610	0.265983	闈剁偣
3.44444	0.000331233	0.290323	0	7	6	FALSE	CA2	15	0	7	0	0.98254	FALSE	0	CA2	3208	0.269231	闈剁偣
2.81217	0.000196655	0.355597	0	6	5	FALSE	FF4	39.1667	0	6	0	0.987056	FALSE	0	FF4	5394	0.454365	FF
2.81746	0.000339775	0.35493	0	6	5	FALSE	FF8	32.5	0	6	0	0.987018	FALSE	0	FF8	6882	0.379518	FF
2.7963	0.000772463	0.357616	0	6	5	FALSE	ZM1	34.6667	0	6	0	0.987169	FALSE	0	ZM1	12420	0.391473	ZM
3.32275	0.00116313	0.300955	0	6	6	FALSE	ELOVL6	23.8333	0	6	0	0.983409	FALSE	0	ELOVL6	7774	0.304444	闈剁偣
3.25397	0.000583488	0.307317	0	6	4	FALSE	ADRA1A	28.8333	0	6	0	0.9839	FALSE	0	ADRA1A	6524	0.335341	闈剁偣
3.5	0.0106649	0.285714	0	5	5	FALSE	HL6	5.8	0	5	0	0.982143	FALSE	0	HL6	112108	0.228571	HL
2.81217	8.97635e-05	0.355597	0	5	5	FALSE	HQ4	54.4	0	5	0	0.987056	FALSE	0	HQ4	3802	0.628235	HQ
2.81217	8.97635e-05	0.355597	0	5	5	FALSE	HQ5	54.4	0	5	0	0.987056	FALSE	0	HQ5	3802	0.628235	HQ
3.43122	0.000221006	0.291442	0	5	5	FALSE	LQ11	6.6	0	5	0	0.982634	FALSE	0	LQ11	1188	0.294737	LQ
3.39153	0.00344868	0.294852	0	5	5	FALSE	XS	16.4	0	5	0	0.982918	FALSE	0	XS	26620	0.256667	鎴愬垎
2.65079	0.00429374	0.377246	0	5	5	FALSE	MAP3K7	66.2	0	5	0	0.988209	FALSE	0	MAP3K7	29782	0.327638	闈剁偣
2.66667	0.00242098	0.375	0	5	5	FALSE	CASP9	65.2	0	5	0	0.988095	FALSE	0	CASP9	24292	0.327551	闈剁偣
2.80423	0.00183578	0.356604	0	5	4	FALSE	AKR1B1	42.6	0	5	0	0.987113	FALSE	0	AKR1B1	10926	0.246154	闈剁偣
3.10053	0.00115845	0.322526	0	5	4	FALSE	CHRM2	37.4	0	5	0	0.984996	FALSE	0	CHRM2	11146	0.322124	闈剁偣
3.32275	0.000316282	0.300955	0	5	4	FALSE	OPRM1	26	0	5	0	0.983409	FALSE	0	OPRM1	3722	0.352113	闈剁偣
2.73545	0.00152328	0.365571	0	5	5	FALSE	TNF	66.8	0	5	0	0.987604	FALSE	0	TNF	18594	0.359563	闈剁偣
2.78836	0.00173371	0.358634	0	5	5	FALSE	CCNB1	57.6	0	5	0	0.987226	FALSE	0	CCNB1	14838	0.321591	闈剁偣
3.46561	0.000114101	0.28855	0	5	4	FALSE	CCNA2	18.8	0	5	0	0.982389	FALSE	0	CCNA2	1792	0.404545	闈剁偣
3.33862	0.000113244	0.299525	0	5	5	FALSE	MAPK14	30.6	0	5	0	0.983296	FALSE	0	MAPK14	2170	0.428986	闈剁偣
3.12434	8.08594e-05	0.320068	0	4	5	FALSE	HQ20	30.5	0	4	0	0.984826	FALSE	0	HQ20	1920	0.460938	HQ
3.32804	0.000530109	0.300477	0	4	6	FALSE	JG	24.5	0	4	0	0.983371	FALSE	0	JG	4624	0.309211	鎴愬垎
3.16667	0.000725176	0.315789	0	4	5	FALSE	JG2	17	0	4	0	0.984524	FALSE	0	JG2	7000	0.307692	JG
3.93915	0.00133332	0.253862	0	4	5	FALSE	ZM7	8.25	0	4	0	0.979006	FALSE	0	ZM7	20832	0.381579	ZM
3.51852	0.000403533	0.284211	0	4	6	FALSE	MBLAC1	16	0	4	0	0.982011	FALSE	0	MBLAC1	1836	0.319149	闈剁偣
2.70899	0.00339286	0.369141	0	4	5	FALSE	GSTP1	74	0	4	0	0.987793	FALSE	0	GSTP1	21882	0.386243	闈剁偣
2.77778	0.00166877	0.36	0	4	5	FALSE	MMP9	68	0	4	0	0.987302	FALSE	0	MMP9	13950	0.374302	闈剁偣
3.34921	0.000169939	0.298578	0	4	5	FALSE	DRD1	30.5	0	4	0	0.98322	FALSE	0	DRD1	2430	0.427536	闈剁偣
2.80423	0.00102508	0.356604	0	4	5	FALSE	CASP8	59.5	0	4	0	0.987113	FALSE	0	CASP8	11348	0.342105	闈剁偣
3.46032	0.000125713	0.288991	0	4	5	FALSE	PKIA	20.75	0	4	0	0.982426	FALSE	0	PKIA	1364	0.387255	闈剁偣
3.12169	0.00121439	0.320339	0	4	4	FALSE	SLC6A2	37.75	0	4	0	0.984845	FALSE	0	SLC6A2	8888	0.334091	闈剁偣
3.42328	0.000185406	0.292117	0	4	5	FALSE	SLC6A3	26	0	4	0	0.982691	FALSE	0	SLC6A3	2174	0.446429	闈剁偣
2.8254	0.000897574	0.353933	0	4	5	FALSE	IL36A	68.5	0	4	0	0.986961	FALSE	0	IL36A	10710	0.397059	闈剁偣
2.7672	0.00106926	0.361377	0	4	5	FALSE	MMP1	77.25	0	4	0	0.987377	FALSE	0	MMP1	14222	0.428371	闈剁偣
3.39153	0.000150204	0.294852	0	4	4	FALSE	CHRM5	25.25	0	4	0	0.982918	FALSE	0	CHRM5	2162	0.411017	闈剁偣
3.49735	9.8453e-05	0.28593	0	4	5	FALSE	ADRA1D	22	0	4	0	0.982162	FALSE	0	ADRA1D	1220	0.456522	闈剁偣
2.8254	0.00152054	0.353933	0	4	5	FALSE	ICAM2	66.5	0	4	0	0.986961	FALSE	0	ICAM2	17556	0.392216	闈剁偣
2.86772	0.00179304	0.348708	0	4	4	FALSE	NR1I2	55.5	0	4	0	0.986659	FALSE	0	NR1I2	15052	0.344937	闈剁偣
3.61905	2.14941e-05	0.276316	0	4	6	FALSE	PYGM	16.25	0	4	0	0.981293	FALSE	0	PYGM	252	0.564815	闈剁偣
4.28571	0.000226745	0.233333	0	4	6	FALSE	NR3C1	2.75	0	4	0	0.976531	FALSE	0	NR3C1	1360	0.4375	闈剁偣
3.16138	0.000290126	0.316318	0	3	5	FALSE	DH7	22.3333	0	3	0	0.984562	FALSE	0	DH7	3276	0.395062	DH
3.12963	0.000553488	0.319527	0	3	5	FALSE	HL5	21.6667	0	3	0	0.984788	FALSE	0	HL5	5132	0.389937	HL
3.96032	0.000981703	0.252505	0	3	5	FALSE	ZM5	8.66667	0	3	0	0.978855	FALSE	0	ZM5	17424	0.45098	ZM
3.51852	0.000168485	0.284211	0	3	6	FALSE	CYP19A1	30	0	3	0	0.982011	FALSE	0	CYP19A1	1984	0.557692	闈剁偣
2.95767	0.000205523	0.338104	0	3	5	FALSE	PPARD	59.6667	0	3	0	0.986017	FALSE	0	PPARD	2334	0.401826	闈剁偣
3.2381	0.00187116	0.308824	0	3	4	FALSE	GABRA2	36.3333	0	3	0	0.984014	FALSE	0	GABRA2	20972	0.397004	闈剁偣
3.40212	0.000167618	0.293935	0	3	5	FALSE	CHRM4	31	0	3	0	0.982842	FALSE	0	CHRM4	1744	0.5	闈剁偣
3.33862	0.000259322	0.299525	0	3	4	FALSE	HTR2A	36	0	3	0	0.983296	FALSE	0	HTR2A	2776	0.5	闈剁偣
3.40741	0.000116542	0.293478	0	3	5	FALSE	SLC6A4	32.3333	0	3	0	0.982804	FALSE	0	SLC6A4	1466	0.531073	闈剁偣
2.8254	0.000937492	0.353933	0	3	5	FALSE	C3	69.3333	0	3	0	0.986961	FALSE	0	C3	8294	0.406746	闈剁偣
2.88889	0.000469021	0.346154	0	3	5	FALSE	EIF2A	71	0	3	0	0.986508	FALSE	0	EIF2A	5340	0.440252	闈剁偣
3.55026	5.61847e-05	0.281669	0	3	5	FALSE	LTA4H	17.3333	0	3	0	0.981784	FALSE	0	LTA4H	322	0.453704	闈剁偣
2.84656	0.00063826	0.351301	0	3	5	FALSE	CCND3	82.6667	0	3	0	0.98681	FALSE	0	CCND3	7656	0.489022	闈剁偣
2.84656	0.000476902	0.351301	0	3	5	FALSE	AHSA1	83	0	3	0	0.98681	FALSE	0	AHSA1	7326	0.5	闈剁偣
2.92063	0.000790713	0.342391	0	3	5	FALSE	IL36B	64.3333	0	3	0	0.986281	FALSE	0	IL36B	9656	0.413943	闈剁偣
3.57672	4.28519e-05	0.279586	0	3	6	FALSE	PDE10A	21	0	3	0	0.981595	FALSE	0	PDE10A	526	0.526316	闈剁偣
3.55556	7.11095e-05	0.28125	0	3	5	FALSE	OPRD1	20.6667	0	3	0	0.981746	FALSE	0	OPRD1	664	0.491667	闈剁偣
2.87302	0.00147011	0.348066	0	3	5	FALSE	FOS	67.3333	0	3	0	0.986621	FALSE	0	FOS	7416	0.409465	闈剁偣
2.83069	0.000693134	0.353271	0	3	5	FALSE	XDH	87	0	3	0	0.986924	FALSE	0	XDH	8486	0.51497	闈剁偣
2.86243	0.00131137	0.349353	0	3	4	FALSE	HIF1AN	64.3333	0	3	0	0.986697	FALSE	0	HIF1AN	7714	0.395833	闈剁偣
2.83069	0.000693134	0.353271	0	3	5	FALSE	HMOX1	87	0	3	0	0.986924	FALSE	0	HMOX1	8486	0.51497	闈剁偣
2.91005	0.000779536	0.343636	0	3	5	FALSE	CYP3A4	68.6667	0	3	0	0.986357	FALSE	0	CYP3A4	9776	0.445175	闈剁偣
2.8836	0.000407103	0.346789	0	3	5	FALSE	CYP1A2	75.6667	0	3	0	0.986546	FALSE	0	CYP1A2	5606	0.475584	闈剁偣
2.84656	0.000852418	0.351301	0	3	5	FALSE	AHR	79.3333	0	3	0	0.98681	FALSE	0	AHR	8444	0.477642	闈剁偣
2.83069	0.000693134	0.353271	0	3	5	FALSE	SLC2A2	87	0	3	0	0.986924	FALSE	0	SLC2A2	8486	0.51497	闈剁偣
2.83069	0.000693134	0.353271	0	3	5	FALSE	INSR	87	0	3	0	0.986924	FALSE	0	INSR	8486	0.51497	闈剁偣
3.38889	5.31536e-05	0.295082	0	2	5	FALSE	DH2	17.5	0	2	0	0.982937	FALSE	0	DH2	676	0.55	DH
3.38889	5.31536e-05	0.295082	0	2	5	FALSE	DH4	17.5	0	2	0	0.982937	FALSE	0	DH4	676	0.55	DH
3.38889	5.31536e-05	0.295082	0	2	5	FALSE	DH6	17.5	0	2	0	0.982937	FALSE	0	DH6	676	0.55	DH
2.84392	4.64354e-05	0.351628	0	2	5	FALSE	FF12	49.5	0	2	0	0.986829	FALSE	0	FF12	946	0.591463	FF
3.14021	4.10595e-05	0.31845	0	2	5	FALSE	FF14	32.5	0	2	0	0.984713	FALSE	0	FF14	742	0.525	FF
3.15608	1.08891e-05	0.316848	0	2	5	FALSE	HQ19	39.5	0	2	0	0.984599	FALSE	0	HQ19	458	0.631148	HQ
3.13492	1.76998e-05	0.318987	0	2	5	FALSE	HQ22	39.5	0	2	0	0.984751	FALSE	0	HQ22	662	0.631148	HQ
3.34127	5.04333e-05	0.299287	0	2	5	FALSE	LQ4	22	0	2	0	0.983277	FALSE	0	LQ4	496	0.567568	LQ
3.46296	0.00277988	0.28877	0	2	5	FALSE	LQ7	11.5	0	2	0	0.982407	FALSE	0	LQ7	26184	0.5	LQ
3.37831	9.06803e-05	0.296006	0	2	5	FALSE	LQ8	14.5	0	2	0	0.983012	FALSE	0	LQ8	1178	0.54	LQ
4.2037	4.96641e-05	0.237885	0	2	5	FALSE	XS2	6	0	2	0	0.977116	FALSE	0	XS2	220	0.555556	XS
4.08201	0.000491912	0.244977	0	2	5	FALSE	ZM3	8	0	2	0	0.977986	FALSE	0	ZM3	10028	0.583333	ZM
3.36772	0.000162947	0.296936	0	2	5	FALSE	ZM6	18.5	0	2	0	0.983088	FALSE	0	ZM6	1722	0.530303	ZM
3.53968	0.000305017	0.282511	0	2	6	FALSE	CAT	25.5	0	2	0	0.981859	FALSE	0	CAT	1344	0.544444	闈剁偣
2.8836	0.0016362	0.346789	0	2	5	FALSE	PPARA	87.5	0	2	0	0.986546	FALSE	0	PPARA	6824	0.537267	闈剁偣
3.48677	0.000145532	0.286798	0	2	6	FALSE	PLA2G4A	25.5	0	2	0	0.982237	FALSE	0	PLA2G4A	804	0.521277	闈剁偣
3.40741	8.57066e-05	0.293478	0	2	4	FALSE	GABRA3	38	0	2	0	0.982804	FALSE	0	GABRA3	820	0.637931	闈剁偣
2.86243	0.000624027	0.349353	0	2	5	FALSE	TGFB1	91.5	0	2	0	0.986697	FALSE	0	TGFB1	5544	0.558642	闈剁偣
2.86243	0.000624027	0.349353	0	2	5	FALSE	PON2	91.5	0	2	0	0.986697	FALSE	0	PON2	5544	0.558642	闈剁偣
3.38095	0.00010112	0.295775	0	2	6	FALSE	PCNA	42.5	0	2	0	0.982993	FALSE	0	PCNA	838	0.576389	闈剁偣
2.96296	0.000224422	0.3375	0	2	5	FALSE	MYC	82.5	0	2	0	0.985979	FALSE	0	MYC	1864	0.558219	闈剁偣
2.96296	0.000224422	0.3375	0	2	5	FALSE	IL1B	82.5	0	2	0	0.985979	FALSE	0	IL1B	1864	0.558219	闈剁偣
3.42857	4.12102e-05	0.291667	0	2	5	FALSE	CAMK2D	36.5	0	2	0	0.982653	FALSE	0	CAMK2D	620	0.601695	闈剁偣
2.85714	0.000976773	0.35	0	2	4	FALSE	PLAU	86.5	0	2	0	0.986735	FALSE	0	PLAU	6418	0.527778	闈剁偣
3.56614	2.38831e-05	0.280415	0	2	5	FALSE	ADRB1	21.5	0	2	0	0.98167	FALSE	0	ADRB1	142	0.602941	闈剁偣
2.92593	0.000203389	0.341772	0	2	5	FALSE	CX3CR1	94	0	2	0	0.986243	FALSE	0	CX3CR1	2856	0.607843	闈剁偣
2.92593	0.000203389	0.341772	0	2	5	FALSE	PTGER3	94	0	2	0	0.986243	FALSE	0	PTGER3	2856	0.607843	闈剁偣
3.29101	9.96785e-05	0.303859	0	2	5	FALSE	MCL1	54	0	2	0	0.983636	FALSE	0	MCL1	1554	0.630952	闈剁偣
2.92063	0.000335192	0.342391	0	2	5	FALSE	EGF	100	0	2	0	0.986281	FALSE	0	EGF	3246	0.642857	闈剁偣
2.92063	0.000335192	0.342391	0	2	5	FALSE	BAK1	100	0	2	0	0.986281	FALSE	0	BAK1	3246	0.642857	闈剁偣
2.92063	0.000335192	0.342391	0	2	5	FALSE	MMP2	100	0	2	0	0.986281	FALSE	0	MMP2	3246	0.642857	闈剁偣
2.92063	0.000335192	0.342391	0	2	5	FALSE	IL10	100	0	2	0	0.986281	FALSE	0	IL10	3246	0.642857	闈剁偣
2.92063	0.000335192	0.342391	0	2	5	FALSE	RBL1	100	0	2	0	0.986281	FALSE	0	RBL1	3246	0.642857	闈剁偣
2.92063	0.000335192	0.342391	0	2	5	FALSE	NFKBIA	100	0	2	0	0.986281	FALSE	0	NFKBIA	3246	0.642857	闈剁偣
2.92063	0.000335192	0.342391	0	2	5	FALSE	TOP1	100	0	2	0	0.986281	FALSE	0	TOP1	3246	0.642857	闈剁偣
2.91534	0.000200457	0.343013	0	2	5	FALSE	STAT4	100.5	0	2	0	0.986319	FALSE	0	STAT4	3144	0.654605	闈剁偣
2.92063	0.000335192	0.342391	0	2	5	FALSE	ERBB2	100	0	2	0	0.986281	FALSE	0	ERBB2	3246	0.642857	闈剁偣
2.94709	0.000737622	0.339318	0	2	5	FALSE	GJA1	82.5	0	2	0	0.986092	FALSE	0	GJA1	2886	0.54698	闈剁偣
2.91534	0.000200457	0.343013	0	2	5	FALSE	CYP1A1	100.5	0	2	0	0.986319	FALSE	0	CYP1A1	3144	0.654605	闈剁偣
2.91534	0.000200457	0.343013	0	2	5	FALSE	SELE	100.5	0	2	0	0.986319	FALSE	0	SELE	3144	0.654605	闈剁偣
2.91534	0.000200457	0.343013	0	2	5	FALSE	VCAM1	100.5	0	2	0	0.986319	FALSE	0	VCAM1	3144	0.654605	闈剁偣
2.92063	0.000335192	0.342391	0	2	5	FALSE	NAIP	100	0	2	0	0.986281	FALSE	0	NAIP	3246	0.642857	闈剁偣
2.92063	0.000335192	0.342391	0	2	5	FALSE	IL2	100	0	2	0	0.986281	FALSE	0	IL2	3246	0.642857	闈剁偣
2.91534	0.000200457	0.343013	0	2	5	FALSE	CYP1B1	100.5	0	2	0	0.986319	FALSE	0	CYP1B1	3144	0.654605	闈剁偣
2.92063	0.000335192	0.342391	0	2	5	FALSE	IFNG	100	0	2	0	0.986281	FALSE	0	IFNG	3246	0.642857	闈剁偣
2.91534	0.000200457	0.343013	0	2	5	FALSE	ALOX5	100.5	0	2	0	0.986319	FALSE	0	ALOX5	3144	0.654605	闈剁偣
2.93122	0.000482287	0.341155	0	2	5	FALSE	MPO	88.5	0	2	0	0.986206	FALSE	0	MPO	3386	0.575658	闈剁偣
2.91534	0.000200457	0.343013	0	2	5	FALSE	HAS2	100.5	0	2	0	0.986319	FALSE	0	HAS2	3144	0.654605	闈剁偣
2.91534	0.000200457	0.343013	0	2	5	FALSE	PSMD11	100.5	0	2	0	0.986319	FALSE	0	PSMD11	3144	0.654605	闈剁偣
2.93122	0.000482287	0.341155	0	2	5	FALSE	IGF2	88.5	0	2	0	0.986206	FALSE	0	IGF2	3386	0.575658	闈剁偣
2.92063	0.000335192	0.342391	0	2	5	FALSE	CD40LG	100	0	2	0	0.986281	FALSE	0	CD40LG	3246	0.642857	闈剁偣
2.91534	0.000200457	0.343013	0	2	5	FALSE	DIO1	100.5	0	2	0	0.986319	FALSE	0	DIO1	3144	0.654605	闈剁偣
2.91534	0.000200457	0.343013	0	2	5	FALSE	GSTM2	100.5	0	2	0	0.986319	FALSE	0	GSTM2	3144	0.654605	闈剁偣
3.65079	1.17104e-06	0.273913	0	2	6	FALSE	TNFSF15	27.5	0	2	0	0.981066	FALSE	0	TNFSF15	14	0.946429	闈剁偣
3.53439	6.30409e-06	0.282934	0	2	6	FALSE	RXRB	26	0	2	0	0.981897	FALSE	0	RXRB	86	0.657895	闈剁偣
3.66138	0	0.273121	0	1	6	FALSE	LDLR	35	0	1	0	0.98099	FALSE	0	LDLR	0	0	闈剁偣
3.66138	0	0.273121	0	1	6	FALSE	BAD	35	0	1	0	0.98099	FALSE	0	BAD	0	0	闈剁偣
3.66138	0	0.273121	0	1	6	FALSE	MTTP	35	0	1	0	0.98099	FALSE	0	MTTP	0	0	闈剁偣
3.66138	0	0.273121	0	1	6	FALSE	APOB	35	0	1	0	0.98099	FALSE	0	APOB	0	0	闈剁偣
3.66138	0	0.273121	0	1	6	FALSE	PLB1	35	0	1	0	0.98099	FALSE	0	PLB1	0	0	闈剁偣
3.66138	0	0.273121	0	1	6	FALSE	HMGCR	35	0	1	0	0.98099	FALSE	0	HMGCR	0	0	闈剁偣
3.66138	0	0.273121	0	1	6	FALSE	UGT1A1	35	0	1	0	0.98099	FALSE	0	UGT1A1	0	0	闈剁偣
3.66138	0	0.273121	0	1	6	FALSE	SREBF2	35	0	1	0	0.98099	FALSE	0	SREBF2	0	0	闈剁偣
3.66138	0	0.273121	0	1	6	FALSE	GSR	35	0	1	0	0.98099	FALSE	0	GSR	0	0	闈剁偣
3.66138	0	0.273121	0	1	6	FALSE	ABCC11	35	0	1	0	0.98099	FALSE	0	ABCC11	0	0	闈剁偣
3.66138	0	0.273121	0	1	6	FALSE	ADIPOR2	35	0	1	0	0.98099	FALSE	0	ADIPOR2	0	0	闈剁偣
3.66138	0	0.273121	0	1	6	FALSE	SOAT2	35	0	1	0	0.98099	FALSE	0	SOAT2	0	0	闈剁偣
3.66138	0	0.273121	0	1	6	FALSE	AKR1C1	35	0	1	0	0.98099	FALSE	0	AKR1C1	0	0	闈剁偣
3.66138	0	0.273121	0	1	6	FALSE	GOT1	35	0	1	0	0.98099	FALSE	0	GOT1	0	0	闈剁偣
3.66138	0	0.273121	0	1	6	FALSE	ABAT	35	0	1	0	0.98099	FALSE	0	ABAT	0	0	闈剁偣
3.66138	0	0.273121	0	1	6	FALSE	CES3	35	0	1	0	0.98099	FALSE	0	CES3	0	0	闈剁偣
3.59788	0	0.277941	0	1	6	FALSE	TIMP1	35	0	1	0	0.981444	FALSE	0	TIMP1	0	0	闈剁偣
3.59788	0	0.277941	0	1	6	FALSE	CREB1	35	0	1	0	0.981444	FALSE	0	CREB1	0	0	闈剁偣
3.59788	0	0.277941	0	1	6	FALSE	CD163	35	0	1	0	0.981444	FALSE	0	CD163	0	0	闈剁偣
3.59788	0	0.277941	0	1	6	FALSE	EPHB6	35	0	1	0	0.981444	FALSE	0	EPHB6	0	0	闈剁偣
3.50794	0	0.285068	0	1	5	FALSE	GABRA5	43	0	1	0	0.982086	FALSE	0	GABRA5	0	0	闈剁偣
3.50794	0	0.285068	0	1	5	FALSE	CHRNA2	43	0	1	0	0.982086	FALSE	0	CHRNA2	0	0	闈剁偣
3.50794	0	0.285068	0	1	5	FALSE	FGFR4	43	0	1	0	0.982086	FALSE	0	FGFR4	0	0	闈剁偣
3.50794	0	0.285068	0	1	5	FALSE	MAP4	43	0	1	0	0.982086	FALSE	0	MAP4	0	0	闈剁偣
3.67196	0	0.272334	0	1	6	FALSE	PRKCE	25	0	1	0	0.980915	FALSE	0	PRKCE	0	0	闈剁偣
3.74074	0	0.267327	0	1	6	FALSE	KLF7	12	0	1	0	0.980423	FALSE	0	KLF7	0	0	闈剁偣
3.58201	0	0.279173	0	1	5	FALSE	ADH1C	33	0	1	0	0.981557	FALSE	0	ADH1C	0	0	闈剁偣
3.58201	0	0.279173	0	1	5	FALSE	ADRA2A	33	0	1	0	0.981557	FALSE	0	ADRA2A	0	0	闈剁偣
3.58201	0	0.279173	0	1	5	FALSE	CTRB1	33	0	1	0	0.981557	FALSE	0	CTRB1	0	0	闈剁偣
3.5291	0	0.283358	0	1	5	FALSE	BBC3	48	0	1	0	0.981935	FALSE	0	BBC3	0	0	闈剁偣
3.5291	0	0.283358	0	1	5	FALSE	TEP1	48	0	1	0	0.981935	FALSE	0	TEP1	0	0	闈剁偣
3.5291	0	0.283358	0	1	5	FALSE	FNDC5	48	0	1	0	0.981935	FALSE	0	FNDC5	0	0	闈剁偣
3.65608	0	0.273517	0	1	6	FALSE	HTR3A	32	0	1	0	0.981028	FALSE	0	HTR3A	0	0	闈剁偣
3.65608	0	0.273517	0	1	6	FALSE	ADRA2C	32	0	1	0	0.981028	FALSE	0	ADRA2C	0	0	闈剁偣
3.65608	0	0.273517	0	1	6	FALSE	HTR2C	32	0	1	0	0.981028	FALSE	0	HTR2C	0	0	闈剁偣
3.65608	0	0.273517	0	1	6	FALSE	DRD5	32	0	1	0	0.981028	FALSE	0	DRD5	0	0	闈剁偣
4.49735	0	0.222353	0	1	6	FALSE	GRIA2	5	0	1	0	0.975019	FALSE	0	GRIA2	0	0	闈剁偣
4.49735	0	0.222353	0	1	6	FALSE	GABRA6	5	0	1	0	0.975019	FALSE	0	GABRA6	0	0	闈剁偣
3.00529	0	0.332746	0	1	5	FALSE	MMP3	140	0	1	0	0.985676	FALSE	0	MMP3	0	0	闈剁偣
3.00529	0	0.332746	0	1	5	FALSE	CDKN2A	140	0	1	0	0.985676	FALSE	0	CDKN2A	0	0	闈剁偣
3.00529	0	0.332746	0	1	5	FALSE	ELK1	140	0	1	0	0.985676	FALSE	0	ELK1	0	0	闈剁偣
3.00529	0	0.332746	0	1	5	FALSE	POR	140	0	1	0	0.985676	FALSE	0	POR	0	0	闈剁偣
3.00529	0	0.332746	0	1	5	FALSE	ODC1	140	0	1	0	0.985676	FALSE	0	ODC1	0	0	闈剁偣
3.00529	0	0.332746	0	1	5	FALSE	RAF1	140	0	1	0	0.985676	FALSE	0	RAF1	0	0	闈剁偣
3.00529	0	0.332746	0	1	5	FALSE	RUNX1T1	140	0	1	0	0.985676	FALSE	0	RUNX1T1	0	0	闈剁偣
3.00529	0	0.332746	0	1	5	FALSE	HSPA9	140	0	1	0	0.985676	FALSE	0	HSPA9	0	0	闈剁偣
3.00529	0	0.332746	0	1	5	FALSE	ACACB	140	0	1	0	0.985676	FALSE	0	ACACB	0	0	闈剁偣
3.00529	0	0.332746	0	1	5	FALSE	CAV1	140	0	1	0	0.985676	FALSE	0	CAV1	0	0	闈剁偣
3.00529	0	0.332746	0	1	5	FALSE	F3	140	0	1	0	0.985676	FALSE	0	F3	0	0	闈剁偣
3.00529	0	0.332746	0	1	5	FALSE	PRKCB	140	0	1	0	0.985676	FALSE	0	PRKCB	0	0	闈剁偣
3.00529	0	0.332746	0	1	5	FALSE	DUOXA1	140	0	1	0	0.985676	FALSE	0	DUOXA1	0	0	闈剁偣
3.00529	0	0.332746	0	1	5	FALSE	HSPB1	140	0	1	0	0.985676	FALSE	0	HSPB1	0	0	闈剁偣
3.00529	0	0.332746	0	1	5	FALSE	SULT1E1	140	0	1	0	0.985676	FALSE	0	SULT1E1	0	0	闈剁偣
3.00529	0	0.332746	0	1	5	FALSE	MGAM	140	0	1	0	0.985676	FALSE	0	MGAM	0	0	闈剁偣
3.00529	0	0.332746	0	1	5	FALSE	PLAT	140	0	1	0	0.985676	FALSE	0	PLAT	0	0	闈剁偣
3.00529	0	0.332746	0	1	5	FALSE	THBD	140	0	1	0	0.985676	FALSE	0	THBD	0	0	闈剁偣
3.00529	0	0.332746	0	1	5	FALSE	SERPINE1	140	0	1	0	0.985676	FALSE	0	SERPINE1	0	0	闈剁偣
3.00529	0	0.332746	0	1	5	FALSE	COL19A1	140	0	1	0	0.985676	FALSE	0	COL19A1	0	0	闈剁偣
3.00529	0	0.332746	0	1	5	FALSE	PTEN	140	0	1	0	0.985676	FALSE	0	PTEN	0	0	闈剁偣
3.00529	0	0.332746	0	1	5	FALSE	IL1A	140	0	1	0	0.985676	FALSE	0	IL1A	0	0	闈剁偣
3.00529	0	0.332746	0	1	5	FALSE	NCF2	140	0	1	0	0.985676	FALSE	0	NCF2	0	0	闈剁偣
3.00529	0	0.332746	0	1	5	FALSE	ABCG4	140	0	1	0	0.985676	FALSE	0	ABCG4	0	0	闈剁偣
3.00529	0	0.332746	0	1	5	FALSE	NFE2L2	140	0	1	0	0.985676	FALSE	0	NFE2L2	0	0	闈剁偣
3.00529	0	0.332746	0	1	5	FALSE	COL3A1	140	0	1	0	0.985676	FALSE	0	COL3A1	0	0	闈剁偣
3.00529	0	0.332746	0	1	5	FALSE	CXCL13	140	0	1	0	0.985676	FALSE	0	CXCL13	0	0	闈剁偣
3.00529	0	0.332746	0	1	5	FALSE	DDB1	140	0	1	0	0.985676	FALSE	0	DDB1	0	0	闈剁偣
3.00529	0	0.332746	0	1	5	FALSE	CHEK2	140	0	1	0	0.985676	FALSE	0	CHEK2	0	0	闈剁偣
3.00529	0	0.332746	0	1	5	FALSE	CLDN4	140	0	1	0	0.985676	FALSE	0	CLDN4	0	0	闈剁偣
3.00529	0	0.332746	0	1	5	FALSE	CRP	140	0	1	0	0.985676	FALSE	0	CRP	0	0	闈剁偣
3.00529	0	0.332746	0	1	5	FALSE	NFKB1	140	0	1	0	0.985676	FALSE	0	NFKB1	0	0	闈剁偣
3.00529	0	0.332746	0	1	5	FALSE	SPP1	140	0	1	0	0.985676	FALSE	0	SPP1	0	0	闈剁偣
3.00529	0	0.332746	0	1	5	FALSE	RUNX2	140	0	1	0	0.985676	FALSE	0	RUNX2	0	0	闈剁偣
3.00529	0	0.332746	0	1	5	FALSE	RASSF3	140	0	1	0	0.985676	FALSE	0	RASSF3	0	0	闈剁偣
3.00529	0	0.332746	0	1	5	FALSE	E2F1	140	0	1	0	0.985676	FALSE	0	E2F1	0	0	闈剁偣
3.00529	0	0.332746	0	1	5	FALSE	E2F2	140	0	1	0	0.985676	FALSE	0	E2F2	0	0	闈剁偣
3.00529	0	0.332746	0	1	5	FALSE	ACP3	140	0	1	0	0.985676	FALSE	0	ACP3	0	0	闈剁偣
3.00529	0	0.332746	0	1	5	FALSE	CTSD	140	0	1	0	0.985676	FALSE	0	CTSD	0	0	闈剁偣
3.00529	0	0.332746	0	1	5	FALSE	IGFBP6	140	0	1	0	0.985676	FALSE	0	IGFBP6	0	0	闈剁偣
3.00529	0	0.332746	0	1	5	FALSE	IRF3	140	0	1	0	0.985676	FALSE	0	IRF3	0	0	闈剁偣
3.00529	0	0.332746	0	1	5	FALSE	ERBB3	140	0	1	0	0.985676	FALSE	0	ERBB3	0	0	闈剁偣
3.00529	0	0.332746	0	1	5	FALSE	PCOLCE	140	0	1	0	0.985676	FALSE	0	PCOLCE	0	0	闈剁偣
3.00529	0	0.332746	0	1	5	FALSE	NPEPPS	140	0	1	0	0.985676	FALSE	0	NPEPPS	0	0	闈剁偣
3.00529	0	0.332746	0	1	5	FALSE	HK2	140	0	1	0	0.985676	FALSE	0	HK2	0	0	闈剁偣
3.00529	0	0.332746	0	1	5	FALSE	NKX3-1	140	0	1	0	0.985676	FALSE	0	NKX3-1	0	0	闈剁偣
3.00529	0	0.332746	0	1	5	FALSE	RASA1	140	0	1	0	0.985676	FALSE	0	RASA1	0	0	闈剁偣
3.61376	0	0.27672	0	1	6	FALSE	FOSL2	37	0	1	0	0.98133	FALSE	0	FOSL2	0	0	闈剁偣
3.61376	0	0.27672	0	1	6	FALSE	CYP27C1	37	0	1	0	0.98133	FALSE	0	CYP27C1	0	0	闈剁偣
3.61376	0	0.27672	0	1	6	FALSE	ALOX12	37	0	1	0	0.98133	FALSE	0	ALOX12	0	0	闈剁偣
3.61376	0	0.27672	0	1	6	FALSE	NFATC2	37	0	1	0	0.98133	FALSE	0	NFATC2	0	0	闈剁偣
3.61376	0	0.27672	0	1	6	FALSE	TDRD7	37	0	1	0	0.98133	FALSE	0	TDRD7	0	0	闈剁偣
3.61376	0	0.27672	0	1	6	FALSE	EGLN3	37	0	1	0	0.98133	FALSE	0	EGLN3	0	0	闈剁偣
3.61376	0	0.27672	0	1	6	FALSE	NOX4	37	0	1	0	0.98133	FALSE	0	NOX4	0	0	闈剁偣
3.61376	0	0.27672	0	1	6	FALSE	FABP5	37	0	1	0	0.98133	FALSE	0	FABP5	0	0	闈剁偣
3.61376	0	0.27672	0	1	6	FALSE	APOD	37	0	1	0	0.98133	FALSE	0	APOD	0	0	闈剁偣
3.66667	0	0.272727	0	1	6	FALSE	CACNA2D1	22	0	1	0	0.980952	FALSE	0	CACNA2D1	0	0	闈剁偣
3.67196	0	0.272334	0	1	6	FALSE	CYP2C9	26	0	1	0	0.980915	FALSE	0	CYP2C9	0	0	闈剁偣
3.45503	0	0.289433	0	1	6	FALSE	CDK2	60	0	1	0	0.982464	FALSE	0	CDK2	0	0	闈剁偣
3.45503	0	0.289433	0	1	6	FALSE	MDM2	60	0	1	0	0.982464	FALSE	0	MDM2	0	0	闈剁偣
3.45503	0	0.289433	0	1	6	FALSE	APP	60	0	1	0	0.982464	FALSE	0	APP	0	0	闈剁偣
3.45503	0	0.289433	0	1	6	FALSE	CASP7	60	0	1	0	0.982464	FALSE	0	CASP7	0	0	闈剁偣
3.45503	0	0.289433	0	1	6	FALSE	TYR	60	0	1	0	0.982464	FALSE	0	TYR	0	0	闈剁偣
3.45503	0	0.289433	0	1	6	FALSE	IL4	60	0	1	0	0.982464	FALSE	0	IL4	0	0	闈剁偣
3.45503	0	0.289433	0	1	6	FALSE	XIAP	60	0	1	0	0.982464	FALSE	0	XIAP	0	0	闈剁偣
3.45503	0	0.289433	0	1	6	FALSE	PTGES2	60	0	1	0	0.982464	FALSE	0	PTGES2	0	0	闈剁偣
3.45503	0	0.289433	0	1	6	FALSE	NUF2	60	0	1	0	0.982464	FALSE	0	NUF2	0	0	闈剁偣
3.45503	0	0.289433	0	1	6	FALSE	ADCY2	60	0	1	0	0.982464	FALSE	0	ADCY2	0	0	闈剁偣
3.45503	0	0.289433	0	1	6	FALSE	HGF	60	0	1	0	0.982464	FALSE	0	HGF	0	0	闈剁偣
3.41799	0	0.29257	0	1	5	FALSE	IKBKB	61	0	1	0	0.982729	FALSE	0	IKBKB	0	0	闈剁偣
3.41799	0	0.29257	0	1	5	FALSE	PPP3CA	61	0	1	0	0.982729	FALSE	0	PPP3CA	0	0	闈剁偣
3.41799	0	0.29257	0	1	5	FALSE	AKR1C3	61	0	1	0	0.982729	FALSE	0	AKR1C3	0	0	闈剁偣
3.41799	0	0.29257	0	1	5	FALSE	PI3	61	0	1	0	0.982729	FALSE	0	PI3	0	0	闈剁偣
3.75661	0	0.266197	0	1	6	FALSE	MUC4	11	0	1	0	0.98031	FALSE	0	MUC4	0	0	闈剁偣
3.66138	0	0.273121	0	1	6	FALSE	GABRG2	25	0	1	0	0.98099	FALSE	0	GABRG2	0	0	闈剁偣
3.66138	0	0.273121	0	1	6	FALSE	BMPR2	25	0	1	0	0.98099	FALSE	0	BMPR2	0	0	闈剁偣
3.66138	0	0.273121	0	1	6	FALSE	GRM5	25	0	1	0	0.98099	FALSE	0	GRM5	0	0	闈剁偣
3.66138	0	0.273121	0	1	6	FALSE	GNRH1	25	0	1	0	0.98099	FALSE	0	GNRH1	0	0	闈剁偣
3.66138	0	0.273121	0	1	6	FALSE	ALDH3A1	25	0	1	0	0.98099	FALSE	0	ALDH3A1	0	0	闈剁偣
3.66138	0	0.273121	0	1	6	FALSE	GNRHR	25	0	1	0	0.98099	FALSE	0	GNRHR	0	0	闈剁偣
3.66138	0	0.273121	0	1	6	FALSE	CRH	25	0	1	0	0.98099	FALSE	0	CRH	0	0	闈剁偣
3.66138	0	0.273121	0	1	6	FALSE	VCP	25	0	1	0	0.98099	FALSE	0	VCP	0	0	闈剁偣
3.73545	0	0.267705	0	1	6	FALSE	DRD4	18	0	1	0	0.980461	FALSE	0	DRD4	0	0	闈剁偣
3.70899	0	0.269615	0	1	6	FALSE	ABCC3	16	0	1	0	0.98065	FALSE	0	ABCC3	0	0	闈剁偣
3.70899	0	0.269615	0	1	6	FALSE	MTOR	16	0	1	0	0.98065	FALSE	0	MTOR	0	0	闈剁偣
[truncated: 5 more columns]
