# Supplementary material for: Combining network pharmacology, machine learning, molecular docking and molecular dynamic to explore the mechanism of Chufeng Qingpi decoction in treating schistosomiasis
Source: Front Cell Infect Microbiol. 2024 Sep 6;14:1453529. doi: 10.3389/fcimb.2024.1453529 (PMC11413488; doi:10.3389/fcimb.2024.1453529)
Supplement: Supplementary file 6 [file Table4.xlsx]

## Sheet: Sheet1
Serial number	GeneID
1	IL13
2	IL10
3	IL5
4	IL4
5	IFNG
6	IGHE
7	TNF
8	RNASE3
9	CD40LG
10	CD79A
11	IL17A
12	CCL2
13	TPI1
14	FABP12
15	CCL3
16	IL2
17	ARG1
18	SERPINF2
19	CTLA4
20	FAM53B
21	IFNGR1
22	GSTM1
23	GAPDH
24	CCL5
25	IL23A
26	CXCR4
27	PLAT
28	IL1A
29	CXCR3
30	PLAU
31	CD80
32	MAPK14
33	PPBP
34	PF4
35	LGMN
36	CCR5
37	TGFB1
38	CBS
39	CTSB
40	SNAI1
41	EPX
42	CD4
43	STH
44	SM1
45	CERNA3
46	LINC01672
47	MIR454
48	SMAD5-AS1
49	FBRS
50	LDLR
51	COLEC11
52	ATAD1
53	KRTAP19-2
54	TP53
55	MT-CO1
56	HLA-DRB1
57	MIR146B
58	THBS2
59	ACVRL1
60	ENG
61	BCL2
62	CHRM2
63	PSAPL1
64	MIR150
65	TMX2-CTNND1
66	BMPR2
67	KCNK3
68	PMS2
69	ABCA3
70	RPL5
71	GJB2
72	EIF2AK4
73	GDF2
74	SOX17
75	TBX4
76	ATP13A3
77	HYDIN
78	DIPK1A
79	MIR204
80	LOC102723566
81	SM2
82	IL33
83	TRA-TGC7-1
84	F2
85	MYC
86	HLA-DQB1
87	STAT6
88	HLA-DRB5
89	GPT
90	NAT2
91	VEGFA
92	HLA-DQA1
93	ALB
94	MIR532
95	SPP1
96	SOD2-OT1
97	HLA-DPA1
98	IGF1
99	SERPINC1
100	ALPP
101	IL9
102	F3
103	CDKN2A
104	CDKN2B
105	MT-ND1
106	GSTT1
107	MBL2
108	SLC17A5
109	HAVCR2
110	THPO
111	TGIF1
112	MIR18A
113	TYMP
114	HP
115	CD44
116	APOE
117	CD274
118	MIR146A
119	MIR92A1
120	ERBB2
121	COL14A1
122	IL13RA2
123	GGT1
124	CTSS
125	CTSZ
126	EDDM3B
127	EDDM3A
128	MT-TW
129	MT-TC
130	MIR3668
131	IL23R
132	FCN2
133	ST2
134	ELN
135	CFTR
136	PDCD1
137	PLG
138	VWF
139	PHB2
140	MICA
141	TRN-GTT2-1
142	IL18
143	LINC02605
144	SNORD15A
145	HSPB1
146	TERT
147	IL2RB
148	SERPINE1
149	HSPA8
150	KRT18
151	CP
152	EDN1
153	INS
154	CD38
155	EDN3
156	TAT
157	SELE
158	HSPA4
159	ROM1
160	CRP
161	FAS
162	FGA
163	PNP
164	LCAT
165	CCR3
166	CHI3L1
167	BMP6
168	NLRP12
169	SELL
170	MAPKAP1
171	PPAT
172	SCYL1
173	CDKN1A
174	TRV-AAC1-4
175	CCND1
176	ABCB7
177	HBEGF
178	UPK2
179	IL6
180	MMP9
181	ICAM1
182	CD86
183	EGFR
184	APOC3
185	FCER2
186	NGF
187	GUSB
188	COPE
189	TXNRD3
190	RNF103
191	SLC11A1
192	SST
193	CCN2
194	SHBG
195	TLR2
196	MPO
197	CD28
198	LTA
199	MIRLET7C
200	SOD1
201	CYB5A
202	H19
203	FOXO1
204	MIR182
205	CXCL10
206	KRT20
207	GSTP1
208	NAGLU
209	MIR7-3HG
210	RMRP
211	CAT
212	GSR
213	F11
214	POSTN
215	CXCL9
216	MIR320A
217	CDH1
218	CCL11
219	IL3
220	CXCL8
221	MIR125A
222	MIR96
223	MIR98
224	PLCG1
225	TGFA
226	CD209
227	TNFRSF18
228	SDCBP
229	STOML2
230	S100A7
231	ARHGAP15
232	CLEC1B
233	SLC25A46
234	TLE2
235	UTP6
236	GCC2
237	NOMO1
238	LGALS7
239	NOMO2
240	OR9Q1
241	NOMO3
242	LGALS7B
243	LINC00189
244	NAV2-AS2
245	CALR
246	LCK
247	TF
248	ZAP70
249	MLH1
250	MSH2
251	CD14
252	CSF2
253	CANT1
254	CCR1
255	TNFSF18
256	MIR34C
257	RNU4ATAC
258	PCAT1
259	PCAT2
260	EMSLR
261	MME
262	RARB
263	IL1B
264	CSF1
265	INSR
266	G6PD
267	PRKG1
268	JUN
269	CTSL
270	BMP7
271	HYAL1
272	PRDX6
273	SERPINH1
274	PCK2
275	PDE4A
276	CIITA
277	KCNN3
278	CD200
279	DLGAP5
280	CCL24
281	CD200R1
282	XIST
283	MIR223
284	DSCAM-AS1
285	RNU6-1
286	VTRNA1-1
287	TRD-GTC9-1
288	MDM2
289	APC
290	BCL2L1
291	RB1
292	TLR7
293	LGALS3
294	SOCS3
295	FHIT
296	UCA1
297	TGFBR1
298	MMP2
299	ADA
300	BAX
301	EPHB2
302	FN1
303	PCNA
304	CD36
305	MMP1
306	MMP3
307	NOS2
308	NOS3
309	PTGS2
310	SERPINA1
311	EEF2
312	HIF1A
313	IKZF1
314	KNG1
315	GPI
316	LOX
317	MDH2
318	MIF
319	NQO1
320	POMC
321	SOD2
322	APOB
323	CETP
324	CFI
325	CYP2D6
326	POU5F1
327	CLEC7A
328	LTF
329	MB
330	NME1
331	SCO1
332	TBX21
333	TIMP1
334	TP73
335	TXN
336	BAK1
337	EEF1A1
338	IFNA2
339	KRT19
340	PDGFA
341	TXK
342	VNN1
343	AMPD3
344	CXCL1
345	LOXL1
346	MLXIPL
347	RASSF1
348	CEACAM3
349	LPA
350	TIMP2
351	BLVRB
352	BNIP3
353	CCL4
354	NDUFAB1
355	PRSS2
356	CLEC12A
357	CXCL2
358	IGSF3
359	RNASE2
360	PGLYRP1
361	BOK
362	CLEC6A
363	LCN1
364	CLEC4D
365	NGB
366	IPO7
367	PSG2
368	MIR210
369	MIRLET7B
370	MIR494
371	REXO1L1P
372	SCARNA5
373	RNY3
374	FAS-AS1
375	PWAR1
376	HCCAT5
377	SLX1A-SULT1A3
378	TRE-TTC3-1
379	GSTP1P1
380	PRDX5
381	LINC-ROR
382	PFBI
383	IL21R
384	CTGF
385	2024-11-02
386	IMD27B
387	IMD27A
388	IMD56
389	TIMP3
390	PRDX1
