# Supplementary material for: Combining network pharmacology, machine learning, molecular docking and molecular dynamic to explore the mechanism of Chufeng Qingpi decoction in treating schistosomiasis
Source: Front Cell Infect Microbiol. 2024 Sep 6;14:1453529. doi: 10.3389/fcimb.2024.1453529 (PMC11413488; doi:10.3389/fcimb.2024.1453529)
Supplement: Supplementary file 7 [file Table5.xlsx]

## Sheet: Sheet1
CQD	schistosomiasis	CQD AND schistosomiasis
PAQR6	IL13	MMP2
PNRC2	IL10	GSR
NR3C2	IL5	HSPB1
PTGS1	IL4	PLAU
NCOA7	IFNG	NOS2
PTGS2	IGHE	MMP3
HSP90AB1	TNF	BAK1
MBLAC1	RNASE3	BMPR2
PRKACA	CD40LG	IL10
PIK3CG	CD79A	PLAT
RELA	IL17A	MDM2
AKT1	CCL2	IL2
BCL2	TPI1	ERBB2
MAP3K7	FABP12	IFNG
CASP3	CCL3	IL4
ELOVL6	IL2	BCL2
LDLR	ARG1	APOB
BAD	SERPINF2	CRP
CAT	CTLA4	NOS3
PPARG	FAM53B	GSTP1
MTTP	IFNGR1	SELE
APOB	GSTM1	CHRM2
PLB1	GAPDH	SERPINE1
HMGCR	CCL5	MAPK14
CYP19A1	IL23A	TP53
GSTP1	CXCR4	TNF
UGT1A1	PLAT	INSR
PPARA	IL1A	IL1A
SREBF2	CXCR3	LDLR
GSR	PLAU	CAT
ABCC11	CD80	MPO
ADIPOR2	MAPK14	PCNA
SOAT2	PPBP	SPP1
AKR1C1	PF4	PTGS2
GOT1	LGMN	IL1B
ABAT	CCR5	F3
CES3	TGFB1	CDKN2A
CALM2	CBS	TGFB1
SCN5A	CTSB	MYC
TOP2A	SNAI1	JUN
KCNC2	EPX	TIMP1
F10	CD4	BAX
F7	STH	CD40LG
KCNMA1	SM1	MMP1
NOS2	CERNA3	MMP9
F2R	LINC01672
AR	MIR454
PTPN22	SMAD5-AS1
ESR2	FBRS
DPP4	LDLR
CHEK1	COLEC11
PRSS1	ATAD1
GSK3B	KRTAP19-2
BAX	TP53
CASP9	MT-CO1
MMP9	HLA-DRB1
JUN	MIR146B
TP53	THBS2
TIMP1	ACVRL1
CREB1	ENG
PLA2G4A	BCL2
CD163	CHRM2
EPHB6	PSAPL1
VEGFC	MIR150
PPARD	TMX2-CTNND1
AKR1B1	BMPR2
DRD1	KCNK3
CHRM3	PMS2
CHRM1	ABCA3
GABRA2	RPL5
CHRM4	GJB2
PDE3A	EIF2AK4
HTR2A	GDF2
GABRA5	SOX17
ADRA1A	TBX4
GABRA3	ATP13A3
CHRM2	HYDIN
ADRA1B	DIPK1A
ADRB2	MIR204
CHRNA2	LOC102723566
SLC6A4	SM2
OPRM1	IL33
GABRA1	TRA-TGC7-1
CHRNA7	F2
FGFR4	MYC
CASP8	HLA-DQB1
C3	STAT6
TGFB1	HLA-DRB5
PON2	GPT
MAP4	NAT2
PKIA	VEGFA
IGHG1	HLA-DQA1
CDKN1C	ALB
EIF2A	MIR532
TNF	SPP1
PRKCE	SOD2-OT1
CDK1	HLA-DPA1
PCNA	IGF1
MYC	SERPINC1
IL1B	ALPP
CAMK2D	IL9
CCNB1	F3
KLF7	CDKN2A
ADH1C	CDKN2B
RXRA	MT-ND1
ADRA2A	GSTT1
SLC6A2	MBL2
SLC6A3	SLC17A5
PLAU	HAVCR2
LTA4H	THPO
CTRB1	TGIF1
ADRB1	MIR18A
NOS3	TYMP
PIM1	HP
CCNA2	CD44
ACHE	APOE
MAPK14	CD274
CCND3	MIR146A
IL36A	MIR92A1
AHSA1	ERBB2
BBC3	COL14A1
TEP1	IL13RA2
MMP1	GGT1
CX3CR1	CTSS
PTGER3	CTSZ
FNDC5	EDDM3B
IL36B	EDDM3A
MCL1	MT-TW
CA2	MT-TC
PDE10A	MIR3668
CHRM5	IL23R
HTR3A	FCN2
ADRA2C	ST2
OPRD1	ELN
HTR2C	CFTR
ADRA1D	PDCD1
DRD5	PLG
GRIA2	VWF
GABRA6	PHB2
MMP3	MICA
EGF	TRN-GTT2-1
BAK1	IL18
FOS	LINC02605
MMP2	SNORD15A
IL10	HSPB1
RBL1	TERT
CDKN2A	IL2RB
ELK1	SERPINE1
NFKBIA	HSPA8
POR	KRT18
ODC1	CP
XDH	EDN1
TOP1	INS
RAF1	CD38
HIF1AN	EDN3
STAT4	TAT
RUNX1T1	SELE
HSPA9	HSPA4
ERBB2	ROM1
ACACB	CRP
HMOX1	FAS
CYP3A4	FGA
CYP1A2	PNP
CAV1	LCAT
F3	CCR3
GJA1	CHI3L1
CYP1A1	BMP6
ICAM2	NLRP12
SELE	SELL
VCAM1	MAPKAP1
PRKCB	PPAT
NAIP	SCYL1
DUOXA1	CDKN1A
HSPB1	TRV-AAC1-4
SULT1E1	CCND1
MGAM	ABCB7
IL2	HBEGF
NR1I2	UPK2
CYP1B1	IL6
PLAT	MMP9
THBD	ICAM1
SERPINE1	CD86
COL19A1	EGFR
IFNG	APOC3
ALOX5	FCER2
PTEN	NGF
IL1A	GUSB
MPO	COPE
NCF2	TXNRD3
ABCG4	RNF103
HAS2	SLC11A1
NFE2L2	SST
AHR	CCN2
PSMD11	SHBG
SLC2A2	TLR2
COL3A1	MPO
CXCL13	CD28
DDB1	LTA
CHEK2	MIRLET7C
INSR	SOD1
CLDN4	CYB5A
CRP	H19
NFKB1	FOXO1
SPP1	MIR182
RUNX2	CXCL10
RASSF3	KRT20
E2F1	GSTP1
E2F2	NAGLU
ACP3	MIR7-3HG
CTSD	RMRP
IGFBP6	CAT
IGF2	GSR
CD40LG	F11
IRF3	POSTN
ERBB3	CXCL9
DIO1	MIR320A
PCOLCE	CDH1
NPEPPS	CCL11
HK2	IL3
NKX3-1	CXCL8
RASA1	MIR125A
GSTM2	MIR96
TNFSF15	MIR98
FOSL2	PLCG1
CYP27C1	TGFA
ALOX12	CD209
NFATC2	TNFRSF18
TDRD7	SDCBP
EGLN3	STOML2
NOX4	S100A7
FABP5	ARHGAP15
APOD	CLEC1B
PYGM	SLC25A46
CACNA2D1	TLE2
CYP2C9	UTP6
CDK2	GCC2
MDM2	NOMO1
APP	LGALS7
CASP7	NOMO2
TYR	OR9Q1
IL4	NOMO3
XIAP	LGALS7B
PTGES2	LINC00189
NUF2	NAV2-AS2
ADCY2	CALR
HGF	LCK
RXRB	TF
NR3C1	ZAP70
IKBKB	MLH1
PPP3CA	MSH2
AKR1C3	CD14
PI3	CSF2
MUC4	CANT1
GABRG2	CCR1
BMPR2	TNFSF18
GRM5	MIR34C
GNRH1	RNU4ATAC
ALDH3A1	PCAT1
GNRHR	PCAT2
CRH	EMSLR
VCP	MME
DRD4	RARB
ABCC3	IL1B
MTOR	CSF1
	INSR
	G6PD
	PRKG1
	JUN
	CTSL
	BMP7
	HYAL1
	PRDX6
	SERPINH1
	PCK2
	PDE4A
	CIITA
	KCNN3
	CD200
	DLGAP5
	CCL24
	CD200R1
	XIST
	MIR223
	DSCAM-AS1
	RNU6-1
	VTRNA1-1
	TRD-GTC9-1
	MDM2
	APC
	BCL2L1
	RB1
	TLR7
	LGALS3
	SOCS3
	FHIT
	UCA1
	TGFBR1
	MMP2
	ADA
	BAX
	EPHB2
	FN1
	PCNA
	CD36
	MMP1
	MMP3
	NOS2
	NOS3
	PTGS2
	SERPINA1
	EEF2
	HIF1A
	IKZF1
	KNG1
	GPI
	LOX
	MDH2
	MIF
	NQO1
	POMC
	SOD2
	APOB
	CETP
	CFI
	CYP2D6
	POU5F1
	CLEC7A
	LTF
	MB
	NME1
	SCO1
	TBX21
	TIMP1
	TP73
	TXN
	BAK1
	EEF1A1
	IFNA2
	KRT19
	PDGFA
	TXK
	VNN1
	AMPD3
	CXCL1
	LOXL1
	MLXIPL
	RASSF1
	CEACAM3
	LPA
	TIMP2
	BLVRB
	BNIP3
	CCL4
	NDUFAB1
	PRSS2
	CLEC12A
	CXCL2
	IGSF3
	RNASE2
	PGLYRP1
	BOK
	CLEC6A
	LCN1
	CLEC4D
	NGB
	IPO7
	PSG2
	MIR210
	MIRLET7B
	MIR494
	REXO1L1P
	SCARNA5
	RNY3
	FAS-AS1
	PWAR1
	HCCAT5
	SLX1A-SULT1A3
	TRE-TTC3-1
	GSTP1P1
	PRDX5
	LINC-ROR
	PFBI
	IL21R
	CTGF
	2024-11-02
	IMD27B
	IMD27A
	IMD56
	TIMP3
	PRDX1

## Sheet: Sheet2
Only CQD	Only schistosomiasis	CQD AND schistosomiasis
PPARD	CERNA3	MMP2
HMGCR	CD44	GSR
PTGER3	ABCA3	HSPB1
PRKCE	ZAP70	PLAU
KCNMA1	EDN1	NOS2
MAP4	ABCB7	MMP3
SLC6A2	ENG	BAK1
NR3C2	CXCR4	BMPR2
XDH	RMRP	IL10
ADRA2C	IMD56	PLAT
COL3A1	GGT1	MDM2
MGAM	IGF1	IL2
CD163	MIR146A	ERBB2
SULT1E1	CCL11	IFNG
FOSL2	EEF2	IL4
DDB1	INS	BCL2
PTEN	CLEC4D	APOB
HMOX1	SOD2	CRP
RASSF3	KCNK3	NOS3
CACNA2D1	NDUFAB1	GSTP1
ALOX12	CD4	SELE
CCNB1	RNU6-1	CHRM2
SLC6A4	TBX4	SERPINE1
CHRM5	HLA-DRB5	MAPK14
GOT1	SERPINH1	TP53
BBC3	MBL2	TNF
PPARA	NGF	INSR
UGT1A1	IGSF3	IL1A
PNRC2	LOC102723566	LDLR
CXCL13	CCR1	CAT
PCOLCE	LGALS7	MPO
ALOX5	DSCAM-AS1	PCNA
GJA1	PRDX6	SPP1
CYP1A2	CYP2D6	PTGS2
PTPN22	ACVRL1	IL1B
ELK1	MIR7-3HG	F3
KLF7	GSTM1	CDKN2A
AHSA1	PRSS2	TGFB1
PRKCB	TIMP3	MYC
TEP1	LGMN	JUN
CLDN4	KRTAP19-2	TIMP1
RXRA	SDCBP	BAX
CRH	SLC25A46	CD40LG
CES3	MIR18A	MMP1
IGF2	TXK	MMP9
NPEPPS	MIR98
PPP3CA	CD80
PIK3CG	TRD-GTC9-1
HTR2C	POSTN
IKBKB	SCYL1
DPP4	SNORD15A
HSPA9	PRKG1
DRD5	CFI
PAQR6	PSG2
NKX3-1	MIR532
ERBB3	NAGLU
C3	RNASE3
IGFBP6	SELL
CREB1	PCAT2
ALDH3A1	PLCG1
CDK1	COPE
FOS	LPA
FABP5	CLEC1B
FNDC5	CXCL2
CHEK1	EGFR
GRM5	TAT
IL36A	BOK
TNFSF15	MB
NCF2	MIR204
HK2	NQO1
OPRD1	APOC3
ELOVL6	RPL5
APOD	CD38
PSMD11	IKZF1
ADRA2A	SOD1
TOP2A	IFNA2
F7	CD79A
CAMK2D	MAPKAP1
F10	CXCR3
F2R	TPI1
ABAT	MIRLET7B
CAV1	CTLA4
CYP1A1	APOE
STAT4	PF4
IRF3	VNN1
EIF2A	FAS
E2F1	TLR7
GNRHR	FGA
HTR3A	HBEGF
CASP8	LGALS3
AKR1B1	CDH1
CA2	HCCAT5
HSP90AB1	CLEC7A
CHRM1	ATAD1
PPARG	MIR454
IGHG1	SHBG
CHEK2	MIR223
DRD4	PDGFA
RELA	CSF1
ABCC11	GCC2
MTTP	LINC00189
ADRA1A	CD28
NFATC2	NAT2
PDE10A	KRT20
IL36B	ATP13A3
HIF1AN	CD36
CDK2	XIST
AHR	EDDM3A
ACP3	MIR320A
RUNX2	PCK2
CHRNA2	G6PD
ODC1	TF
PIM1	GPI
NFE2L2	IMD27A
NR3C1	COL14A1
THBD	GJB2
CDKN1C	RNASE2
E2F2	ICAM1
PTGES2	IPO7
OPRM1	CXCL9
PKIA	MIRLET7C
MTOR	BCL2L1
CHRM4	PPBP
TYR	OR9Q1
CYP27C1	EPX
CYP19A1	PRDX1
VCAM1	CTSL
ADRB1	THBS2
RAF1	LTF
EGF	IL5
GNRH1	MIR34C
CASP9	CXCL1
MAP3K7	GUSB
AKR1C1	UTP6
PLA2G4A	CHI3L1
VEGFC	ST2
DIO1	CIITA
ADRA1B	HSPA4
NAIP	MIR494
RASA1	NOMO1
GABRG2	2024-11-02
ABCC3	TERT
DUOXA1	KRT18
SLC2A2	HIF1A
GABRA5	TRE-TTC3-1
ADIPOR2	HSPA8
AKT1	RARB
ACACB	TP73
ADCY2	SERPINA1
EPHB6	MIR92A1
PRKACA	TGFA
XIAP	COLEC11
KCNC2	ARHGAP15
EGLN3	CCR3
PON2	RB1
PLB1	TLE2
NFKB1	HLA-DQB1
ADH1C	CETP
HAS2	CFTR
CYP2C9	RNF103
NOX4	CXCL8
CHRM3	MIR96
BAD	STOML2
TDRD7	NOMO2
COL19A1	MSH2
RUNX1T1	KNG1
AKR1C3	MIR182
NFKBIA	CANT1
GABRA2	FN1
ABCG4	SMAD5-AS1
PTGS1	ALPP
HTR2A	MT-CO1
NR1I2	LOXL1
CASP7	EIF2AK4
PYGM	DLGAP5
PDE3A	IL23R
CX3CR1	CLEC12A
NCOA7	FCN2
ADRB2	F11
FGFR4	PPAT
CTSD	HP
POR	IL17A
SREBF2	TRV-AAC1-4
GSTM2	CD209
ADRA1D	KRT19
MUC4	TNFRSF18
CCNA2	CXCL10
AR	BMP6
CTRB1	PLG
GABRA6	DIPK1A
PI3	TBX21
ESR2	LGALS7B
VCP	PCAT1
GABRA3	VTRNA1-1
NUF2	LCN1
CALM2	BNIP3
ICAM2	SNAI1
ACHE	IL13RA2
GSK3B	ROM1
MBLAC1	CCL5
MCL1	CCN2
HGF	TGIF1
CCND3	IFNGR1
CYP3A4	CTSB
SCN5A	CTSS
GABRA1	REXO1L1P
RBL1	LINC-ROR
APP	PHB2
CYP1B1	LCK
GRIA2	TRN-GTT2-1
PRSS1	IL33
SLC6A3	GDF2
LTA4H	LOX
CASP3	SLX1A-SULT1A3
CHRNA7	IMD27B
SOAT2	IL23A
TOP1	HLA-DPA1
DRD1	HLA-DRB1
RXRB	PDCD1
	EDN3
	MIR146B
	CDKN1A
	FAM53B
	SM2
	ELN
	CALR
	FCER2
	PGLYRP1
	NGB
	TRA-TGC7-1
	THPO
	UCA1
	MIR210
	FHIT
	EDDM3B
	CCR5
	MIR150
	FABP12
	LINC02605
	NAV2-AS2
	F2
	TXNRD3
	BMP7
	POU5F1
	ARG1
	SOD2-OT1
	CBS
	MIF
	MLXIPL
	H19
	MICA
	SOX17
	TMX2-CTNND1
	IL21R
	TGFBR1
	TIMP2
	UPK2
	VWF
	S100A7
	CD200
	IL18
	CCND1
	CD200R1
	LINC01672
	LCAT
	CCL4
	MT-TW
	POMC
	IL9
	NLRP12
	SST
	KCNN3
	TXN
	ALB
	TNFSF18
	SERPINC1
	CTSZ
	MLH1
	PRDX5
	CYB5A
	RNU4ATAC
	LTA
	RNY3
	GAPDH
	APC
	CDKN2B
	MDH2
	TLR2
	VEGFA
	STAT6
	SM1
	MT-TC
	PSAPL1
	IL3
	MME
	CCL3
	SOCS3
	SERPINF2
	EPHB2
	HYDIN
	HAVCR2
	NME1
	IL13
	CD86
	MT-ND1
	SLC11A1
	IL2RB
	NOMO3
	FAS-AS1
	CD274
	CP
	IGHE
	CLEC6A
	MIR3668
	FOXO1
	GPT
	CCL2
	MIR125A
	GSTT1
	SCARNA5
	AMPD3
	SLC17A5
	EMSLR
	ADA
	TYMP
	HLA-DQA1
	RASSF1
	STH
	IL6
	PFBI
	CTGF
	PDE4A
	SCO1
	CCL24
	BLVRB
	EEF1A1
	HYAL1
	CEACAM3
	PWAR1
	PNP
	GSTP1P1
	CSF2
	PMS2
	FBRS
	CD14
