# Supplementary material for: Combining network pharmacology, machine learning, molecular docking and molecular dynamic to explore the mechanism of Chufeng Qingpi decoction in treating schistosomiasis
Source: Front Cell Infect Microbiol. 2024 Sep 6;14:1453529. doi: 10.3389/fcimb.2024.1453529 (PMC11413488; doi:10.3389/fcimb.2024.1453529)
Supplement: Supplementary file 8 [file Table6.xlsx]

## Sheet: Sheet1
name	属性	BetweennessCentrality	ClosenessCentrality	Degree
CP1	成分	0.0230015	0.447183	8
CP2	成分	2.05736e-06	0.429054	2
CP3	成分	2.05736e-06	0.429054	2
CP4	成分	0.0133191	0.450355	9
DH1	成分	0.000164301	0.431973	3
DH3	成分	0.00106687	0.431973	3
DH5	成分	0.000164301	0.431973	3
B1	成分	0.0081199	0.444056	7
DH8	成分	0.0139526	0.447183	8
DH9	成分	2.05736e-06	0.429054	2
C1	成分	0.00482555	0.434932	4
FF1	成分	0.000665035	0.434932	4
FF2	成分	0.000164301	0.431973	3
FF3	成分	2.05736e-06	0.429054	2
FF4	成分	0.000164301	0.431973	3
FF5	成分	0.000164301	0.431973	3
FF6	成分	2.05736e-06	0.429054	2
FF7	成分	0.000164301	0.431973	3
FF8	成分	2.05736e-06	0.429054	2
FF9	成分	0.000665035	0.434932	4
FF10	成分	2.05736e-06	0.429054	2
D1	成分	0.0112754	0.453571	10
FF11	成分	2.05736e-06	0.429054	2
FF12	成分	2.05736e-06	0.429054	2
FF13	成分	2.05736e-06	0.429054	2
FF15	成分	2.05736e-06	0.429054	2
HL1	成分	0.000665035	0.434932	4
HL2	成分	0.000665035	0.434932	4
E1	成分	0.000665035	0.434932	4
HL3	成分	0.00150336	0.431973	3
HL4	成分	0.000665035	0.434932	4
HL7	成分	0.000665035	0.434932	4
G1	成分	0.144289	0.547414	34
F1	成分	0.000665035	0.434932	4
HL8	成分	0.000164301	0.431973	3
H1	成分	0.00316378	0.440972	6
HQ1	成分	2.05736e-06	0.429054	2
HQ2	成分	0.00805603	0.444056	7
HQ3	成分	0.000164301	0.431973	3
HQ4	成分	2.05736e-06	0.429054	2
HQ5	成分	2.05736e-06	0.429054	2
HQ6	成分	2.05736e-06	0.429054	2
HQ7	成分	0.000665035	0.434932	4
HQ8	成分	0.000164301	0.431973	3
HQ9	成分	2.05736e-06	0.429054	2
HQ10	成分	0.000665035	0.434932	4
HQ11	成分	0.00105143	0.434932	4
HQ12	成分	0.000164301	0.431973	3
HQ13	成分	0.00181673	0.434932	4
HQ14	成分	0.000164301	0.431973	3
HQ15	成分	2.05736e-06	0.429054	2
HQ16	成分	0.000164301	0.431973	3
HQ17	成分	0.000665035	0.434932	4
HQ18	成分	2.05736e-06	0.429054	2
HQ21	成分	0.00181673	0.434932	4
HQ23	成分	2.05736e-06	0.429054	2
HQ24	成分	2.05736e-06	0.429054	2
HQ25	成分	0.000665035	0.434932	4
JJS1	成分	2.05736e-06	0.429054	2
JJS2	成分	0.000164301	0.431973	3
I1	成分	0.0559775	0.484733	19
JJS3	成分	2.05736e-06	0.429054	2
JG1	成分	0.00316378	0.440972	6
JG3	成分	2.05736e-06	0.429054	2
LQ1	成分	0.00198453	0.434932	4
LQ2	成分	2.05736e-06	0.429054	2
LQ3	成分	2.05736e-06	0.429054	2
LQ5	成分	2.05736e-06	0.429054	2
LQ6	成分	2.05736e-06	0.429054	2
LQ9	成分	2.05736e-06	0.429054	2
LQ10	成分	2.05736e-06	0.429054	2
LQ12	成分	0.000164301	0.431973	3
J1	成分	0.0218947	0.463504	13
LQ13	成分	2.05736e-06	0.429054	2
LQ14	成分	0.0052183	0.431973	3
XS1	成分	0.00150336	0.431973	3
ZM1	成分	2.05736e-06	0.429054	2
ZM2	成分	0.00245104	0.437931	5
ZM8	成分	2.05736e-06	0.429054	2
ZM9	成分	0.00429631	0.434932	4
ZM10	成分	2.05736e-06	0.429054	2
PTGS2	靶点	0.393279	0.738372	82
BCL2	靶点	0.00818175	0.404459	11
LDLR	靶点	0.000353672	0.38253	2
CAT	靶点	0.00113698	0.384848	3
APOB	靶点	0.000353672	0.38253	2
GSTP1	靶点	0.00157048	0.389571	5
GSR	靶点	0.000353672	0.38253	2
NOS2	靶点	0.0578632	0.481061	36
BAX	靶点	0.00600041	0.401899	10
MMP9	靶点	0.00158055	0.389571	5
JUN	靶点	0.0048556	0.396875	8
TP53	靶点	0.00717539	0.401899	10
TIMP1	靶点	0.000283731	0.38253	2
CHRM2	靶点	0.00402678	0.391975	6
TGFB1	靶点	0.000653611	0.384848	3
TNF	靶点	0.00196268	0.391975	6
PCNA	靶点	0.000546276	0.384848	3
MYC	靶点	0.000555204	0.384848	3
IL1B	靶点	0.000555204	0.384848	3
PLAU	靶点	0.00123741	0.384848	3
NOS3	靶点	0.0217028	0.42053	17
MAPK14	靶点	0.00365914	0.391975	6
MMP1	靶点	0.00117456	0.389571	5
MMP3	靶点	3.71065e-05	0.38253	2
BAK1	靶点	0.000219388	0.384848	3
MMP2	靶点	0.000219388	0.384848	3
IL10	靶点	0.000219388	0.384848	3
CDKN2A	靶点	3.71065e-05	0.38253	2
ERBB2	靶点	0.000219388	0.384848	3
F3	靶点	3.71065e-05	0.38253	2
SELE	靶点	0.000343395	0.384848	3
HSPB1	靶点	3.71065e-05	0.38253	2
IL2	靶点	0.000219388	0.384848	3
PLAT	靶点	3.71065e-05	0.38253	2
SERPINE1	靶点	3.71065e-05	0.38253	2
IFNG	靶点	0.000219388	0.384848	3
IL1A	靶点	3.71065e-05	0.38253	2
MPO	靶点	0.000606394	0.384848	3
INSR	靶点	0.000609695	0.387195	4
CRP	靶点	3.71065e-05	0.38253	2
SPP1	靶点	3.71065e-05	0.38253	2
CD40LG	靶点	0.000219388	0.384848	3
MDM2	靶点	0.000109074	0.38253	2
IL4	靶点	0.000109074	0.38253	2
BMPR2	靶点	0.000959926	0.38253	2
CQD	药物	0.316726	0.729885	81
Schistosomiasis	疾病	0.210584	0.604762	45
