# Supplementary material for: Combining network pharmacology, machine learning, molecular docking and molecular dynamic to explore the mechanism of Chufeng Qingpi decoction in treating schistosomiasis
Source: Front Cell Infect Microbiol. 2024 Sep 6;14:1453529. doi: 10.3389/fcimb.2024.1453529 (PMC11413488; doi:10.3389/fcimb.2024.1453529)
Supplement: Supplementary file 9 [file Table7.xlsx]

## Sheet: Sheet1
name	BetweennessCentrality	ClosenessCentrality	Degree
TNF	0.0369667	0.88	38
TP53	0.068829	0.862745	37
BCL2	0.0581207	0.862745	37
IL1B	0.0361977	0.846154	36
TGFB1	0.0347771	0.830189	36
JUN	0.022348	0.846154	36
IL10	0.0311056	0.830189	35
PTGS2	0.017361	0.814815	34
IFNG	0.0111104	0.8	33
MMP9	0.0106707	0.785714	33
SERPINE1	0.00654608	0.77193	32
IL2	0.0109553	0.785714	32
MMP2	0.0429254	0.758621	31
IL1A	0.00522578	0.758621	31
MYC	0.0201911	0.733333	29
MPO	0.00685493	0.733333	28
IL4	0.00325347	0.721311	28
TIMP1	0.00234585	0.709677	27
SELE	0.00360461	0.698413	27
CRP	0.00281758	0.709677	27
ERBB2	0.0113018	0.709677	27
MMP3	0.00201556	0.698413	26
MMP1	0.00161535	0.698413	26
NOS3	0.00437426	0.6875	24
SPP1	0.00136413	0.676923	24
PLAU	0.00125369	0.666667	23
PLAT	0.00174252	0.637681	22
MAPK14	0.00432944	0.656716	22
CDKN2A	0.00944323	0.656716	22
F3	0.00117573	0.619718	20
NOS2	0.00173152	0.637681	20
APOB	0.0228726	0.628571	19
CD40LG	0.000521	0.611111	18
MDM2	0.00859859	0.594595	15
GSR	0.0463355	0.586667	14
BAX	0.00344659	0.556962	11
HSPB1	5.56e-05	0.564103	11
GSTP1	0.00097	0.556962	11
INSR	8.13e-05	0.511628	5
CHRM2	0.00112315	0.488889	4
BMPR2	0	0.505747	4
PCNA	0	0.483516	4
LDLR	0.000524	0.463158	3
BAK1	0	0.488889	3
CAT	0	0.372881	1
