# Supplementary material for: Combining network pharmacology, machine learning, molecular docking and molecular dynamic to explore the mechanism of Chufeng Qingpi decoction in treating schistosomiasis
Source: Front Cell Infect Microbiol. 2024 Sep 6;14:1453529. doi: 10.3389/fcimb.2024.1453529 (PMC11413488; doi:10.3389/fcimb.2024.1453529)
Supplement: Supplementary file 10 [file Table8.xlsx]

## Sheet: Sheet1
name	属性	BetweennessCentrality	ClosenessCentrality	Degree
CP1	成分	0.0363342	0.430267	7
CP2	成分	0	0.399449	1
CP3	成分	0	0.399449	1
CP4	成分	0.0218419	0.451713	8
DH1	成分	0.000259964	0.408451	2
DH3	成分	0.00107015	0.42029	2
DH5	成分	0.000259964	0.408451	2
B1	成分	0.00855287	0.446154	6
DH8	成分	0.0136329	0.451713	7
DH9	成分	0	0.399449	1
C1	成分	0.00432922	0.410765	3
FF1	成分	0.000856794	0.417867	3
FF2	成分	0.000259964	0.408451	2
FF3	成分	0	0.399449	1
FF4	成分	0.000259964	0.408451	2
FF5	成分	0.000259964	0.408451	2
FF6	成分	0	0.399449	1
FF7	成分	0.000259964	0.408451	2
FF8	成分	0	0.399449	1
FF9	成分	0.000856794	0.417867	3
FF10	成分	0	0.399449	1
D1	成分	0.0120291	0.457413	9
FF11	成分	0	0.399449	1
FF12	成分	0	0.399449	1
FF13	成分	0	0.399449	1
FF15	成分	0	0.399449	1
HL1	成分	0.000856794	0.417867	3
HL2	成分	0.000856794	0.417867	3
E1	成分	0.000856794	0.417867	3
HL3	成分	0.00148205	0.401662	2
HL4	成分	0.000856794	0.417867	3
HL7	成分	0.000856794	0.417867	3
G1	成分	0.156209	0.539033	33
F1	成分	0.000856794	0.417867	3
HL8	成分	0.000259964	0.408451	2
H1	成分	0.00425502	0.438066	5
HQ1	成分	0	0.399449	1
HQ2	成分	0.00876939	0.438066	6
HQ3	成分	0.000259964	0.408451	2
HQ4	成分	0	0.399449	1
HQ5	成分	0	0.399449	1
HQ6	成分	0	0.399449	1
HQ7	成分	0.000856794	0.417867	3
HQ8	成分	0.000259964	0.408451	2
HQ9	成分	0	0.399449	1
HQ10	成分	0.000856794	0.417867	3
HQ11	成分	0.00134606	0.422741	3
HQ12	成分	0.000259964	0.408451	2
HQ13	成分	0.00171343	0.42522	3
HQ14	成分	0.000259964	0.408451	2
HQ15	成分	0	0.399449	1
HQ16	成分	0.000259964	0.408451	2
HQ17	成分	0.000856794	0.417867	3
HQ18	成分	0	0.399449	1
HQ21	成分	0.00171343	0.42522	3
HQ23	成分	0	0.399449	1
HQ24	成分	0	0.399449	1
HQ25	成分	0.000856794	0.417867	3
JJS1	成分	0	0.399449	1
JJS2	成分	0.000259964	0.408451	2
I1	成分	0.0457847	0.48495	18
JJS3	成分	0	0.399449	1
JG1	成分	0.00425502	0.438066	5
JG3	成分	0	0.399449	1
LQ1	成分	0.00178554	0.42522	3
LQ2	成分	0	0.399449	1
LQ3	成分	0	0.399449	1
LQ5	成分	0	0.399449	1
LQ6	成分	0	0.399449	1
LQ9	成分	0	0.399449	1
LQ10	成分	0	0.399449	1
LQ12	成分	0.000259964	0.408451	2
J1	成分	0.0262776	0.466238	12
LQ13	成分	0	0.399449	1
LQ14	成分	0.0034069	0.4039	2
XS1	成分	0.00148205	0.401662	2
ZM1	成分	0	0.399449	1
ZM2	成分	0.00244932	0.427729	4
ZM8	成分	0	0.399449	1
ZM9	成分	0.00752723	0.422741	3
ZM10	成分	0	0.399449	1
PTGS2	靶点	0.629487	0.6621	86
BCL2	靶点	0.0295685	0.408451	19
LDLR	靶点	0.000810508	0.337995	3
CAT	靶点	0.000186289	0.309168	2
APOB	靶点	0.000359503	0.330296	2
GSTP1	靶点	0.00578917	0.382586	7
GSR	靶点	0	0.301455	1
PTGS2	靶点	0.629487	0.6621	86
PTGS2	靶点	0.629487	0.6621	86
NOS2	靶点	0.08087	0.430267	40
PTGS2	靶点	0.629487	0.6621	86
BCL2	靶点	0.0295685	0.408451	19
BAX	靶点	0.0143496	0.395095	15
MMP9	靶点	0.0138498	0.392954	14
JUN	靶点	0.0251144	0.406162	19
TP53	靶点	0.0293389	0.406162	19
TIMP1	靶点	0	0.311828	1
NOS2	靶点	0.08087	0.430267	40
PTGS2	靶点	0.629487	0.6621	86
PTGS2	靶点	0.629487	0.6621	86
JUN	靶点	0.0251144	0.406162	19
NOS2	靶点	0.08087	0.430267	40
PTGS2	靶点	0.629487	0.6621	86
PTGS2	靶点	0.629487	0.6621	86
CHRM2	靶点	0.00128925	0.327314	5
BCL2	靶点	0.0295685	0.408451	19
BAX	靶点	0.0143496	0.395095	15
JUN	靶点	0.0251144	0.406162	19
TGFB1	靶点	0.0109167	0.384615	13
PTGS2	靶点	0.629487	0.6621	86
BAX	靶点	0.0143496	0.395095	15
TNF	靶点	0.022711	0.4039	19
TP53	靶点	0.0293389	0.406162	19
PCNA	靶点	8.28647e-05	0.333333	2
MYC	靶点	0.0045103	0.374677	8
IL1B	靶点	0.0115563	0.390836	14
PTGS2	靶点	0.629487	0.6621	86
PTGS2	靶点	0.629487	0.6621	86
PLAU	靶点	0.00383646	0.367089	6
CHRM2	靶点	0.00128925	0.327314	5
NOS2	靶点	0.08087	0.430267	40
PTGS2	靶点	0.629487	0.6621	86
NOS3	靶点	0.0294509	0.39726	19
NOS2	靶点	0.08087	0.430267	40
PTGS2	靶点	0.629487	0.6621	86
PTGS2	靶点	0.629487	0.6621	86
NOS2	靶点	0.08087	0.430267	40
PTGS2	靶点	0.629487	0.6621	86
NOS2	靶点	0.08087	0.430267	40
PTGS2	靶点	0.629487	0.6621	86
PTGS2	靶点	0.629487	0.6621	86
NOS2	靶点	0.08087	0.430267	40
PTGS2	靶点	0.629487	0.6621	86
PTGS2	靶点	0.629487	0.6621	86
NOS2	靶点	0.08087	0.430267	40
PTGS2	靶点	0.629487	0.6621	86
NOS3	靶点	0.0294509	0.39726	19
PTGS2	靶点	0.629487	0.6621	86
NOS2	靶点	0.08087	0.430267	40
PTGS2	靶点	0.629487	0.6621	86
MAPK14	靶点	0.0188816	0.386667	17
BCL2	靶点	0.0295685	0.408451	19
BAX	靶点	0.0143496	0.395095	15
TNF	靶点	0.022711	0.4039	19
JUN	靶点	0.0251144	0.406162	19
TP53	靶点	0.0293389	0.406162	19
MMP1	靶点	0.00583594	0.380577	9
PTGS2	靶点	0.629487	0.6621	86
CHRM2	靶点	0.00128925	0.327314	5
BCL2	靶点	0.0295685	0.408451	19
BAX	靶点	0.0143496	0.395095	15
JUN	靶点	0.0251144	0.406162	19
TGFB1	靶点	0.0109167	0.384615	13
PTGS2	靶点	0.629487	0.6621	86
PTGS2	靶点	0.629487	0.6621	86
PTGS2	靶点	0.629487	0.6621	86
PTGS2	靶点	0.629487	0.6621	86
NOS2	靶点	0.08087	0.430267	40
PTGS2	靶点	0.629487	0.6621	86
NOS3	靶点	0.0294509	0.39726	19
NOS2	靶点	0.08087	0.430267	40
PTGS2	靶点	0.629487	0.6621	86
NOS3	靶点	0.0294509	0.39726	19
NOS2	靶点	0.08087	0.430267	40
PTGS2	靶点	0.629487	0.6621	86
NOS3	靶点	0.0294509	0.39726	19
PTGS2	靶点	0.629487	0.6621	86
CHRM2	靶点	0.00128925	0.327314	5
NOS2	靶点	0.08087	0.430267	40
PTGS2	靶点	0.629487	0.6621	86
NOS3	靶点	0.0294509	0.39726	19
NOS2	靶点	0.08087	0.430267	40
PTGS2	靶点	0.629487	0.6621	86
NOS3	靶点	0.0294509	0.39726	19
PTGS2	靶点	0.629487	0.6621	86
MMP3	靶点	0.00277955	0.368957	6
NOS3	靶点	0.0294509	0.39726	19
BCL2	靶点	0.0295685	0.408451	19
BAK1	靶点	0.00150898	0.367089	5
BAX	靶点	0.0143496	0.395095	15
PLAU	靶点	0.00383646	0.367089	6
MMP2	靶点	0.0037933	0.374677	8
MMP9	靶点	0.0138498	0.392954	14
IL10	靶点	0.00498201	0.376623	9
TNF	靶点	0.022711	0.4039	19
JUN	靶点	0.0251144	0.406162	19
CDKN2A	靶点	0.00157593	0.367089	5
TP53	靶点	0.0293389	0.406162	19
MMP1	靶点	0.00583594	0.380577	9
ERBB2	靶点	0.00508923	0.376623	9
MYC	靶点	0.0045103	0.374677	8
F3	靶点	0.000139482	0.354523	2
IL1B	靶点	0.0115563	0.390836	14
SELE	靶点	0.00247865	0.370844	6
NOS3	靶点	0.0294509	0.39726	19
HSPB1	靶点	0.000193734	0.354523	2
TGFB1	靶点	0.0109167	0.384615	13
IL2	靶点	0.00205522	0.368957	6
PLAT	靶点	0.00100799	0.361596	4
SERPINE1	靶点	0.000401348	0.358025	3
IFNG	靶点	0.00898917	0.384615	12
IL1A	靶点	0.00330204	0.370844	8
MPO	靶点	0.000660021	0.356265	3
GSTP1	靶点	0.00578917	0.382586	7
INSR	靶点	0.000957523	0.367089	4
HSPB1	靶点	0.000193734	0.354523	2
CRP	靶点	0	0.35109	1
SPP1	靶点	0	0.35109	1
CD40LG	靶点	0.00201312	0.370844	5
NOS2	靶点	0.08087	0.430267	40
PTGS2	靶点	0.629487	0.6621	86
NOS3	靶点	0.0294509	0.39726	19
NOS2	靶点	0.08087	0.430267	40
PTGS2	靶点	0.629487	0.6621	86
NOS2	靶点	0.08087	0.430267	40
PTGS2	靶点	0.629487	0.6621	86
BCL2	靶点	0.0295685	0.408451	19
BAX	靶点	0.0143496	0.395095	15
TP53	靶点	0.0293389	0.406162	19
NOS2	靶点	0.08087	0.430267	40
PTGS2	靶点	0.629487	0.6621	86
MAPK14	靶点	0.0188816	0.386667	17
BCL2	靶点	0.0295685	0.408451	19
BAX	靶点	0.0143496	0.395095	15
TNF	靶点	0.022711	0.4039	19
JUN	靶点	0.0251144	0.406162	19
TP53	靶点	0.0293389	0.406162	19
MMP1	靶点	0.00583594	0.380577	9
PTGS2	靶点	0.629487	0.6621	86
PTGS2	靶点	0.629487	0.6621	86
BCL2	靶点	0.0295685	0.408451	19
BAX	靶点	0.0143496	0.395095	15
MMP9	靶点	0.0138498	0.392954	14
TP53	靶点	0.0293389	0.406162	19
MPO	靶点	0.000660021	0.356265	3
NOS2	靶点	0.08087	0.430267	40
PTGS2	靶点	0.629487	0.6621	86
PTGS2	靶点	0.629487	0.6621	86
PTGS2	靶点	0.629487	0.6621	86
PTGS2	靶点	0.629487	0.6621	86
NOS2	靶点	0.08087	0.430267	40
PTGS2	靶点	0.629487	0.6621	86
NOS3	靶点	0.0294509	0.39726	19
NOS2	靶点	0.08087	0.430267	40
PTGS2	靶点	0.629487	0.6621	86
PTGS2	靶点	0.629487	0.6621	86
NOS2	靶点	0.08087	0.430267	40
PTGS2	靶点	0.629487	0.6621	86
NOS3	靶点	0.0294509	0.39726	19
NOS2	靶点	0.08087	0.430267	40
PTGS2	靶点	0.629487	0.6621	86
BCL2	靶点	0.0295685	0.408451	19
NOS2	靶点	0.08087	0.430267	40
PTGS2	靶点	0.629487	0.6621	86
NOS2	靶点	0.08087	0.430267	40
PTGS2	靶点	0.629487	0.6621	86
MAPK14	靶点	0.0188816	0.386667	17
NOS2	靶点	0.08087	0.430267	40
PTGS2	靶点	0.629487	0.6621	86
PTGS2	靶点	0.629487	0.6621	86
PTGS2	靶点	0.629487	0.6621	86
CHRM2	靶点	0.00128925	0.327314	5
BCL2	靶点	0.0295685	0.408451	19
BAX	靶点	0.0143496	0.395095	15
JUN	靶点	0.0251144	0.406162	19
TGFB1	靶点	0.0109167	0.384615	13
NOS2	靶点	0.08087	0.430267	40
PTGS2	靶点	0.629487	0.6621	86
NOS2	靶点	0.08087	0.430267	40
PTGS2	靶点	0.629487	0.6621	86
NOS3	靶点	0.0294509	0.39726	19
PTGS2	靶点	0.629487	0.6621	86
PTGS2	靶点	0.629487	0.6621	86
PLAU	靶点	0.00383646	0.367089	6
CHRM2	靶点	0.00128925	0.327314	5
NOS2	靶点	0.08087	0.430267	40
PTGS2	靶点	0.629487	0.6621	86
NOS3	靶点	0.0294509	0.39726	19
NOS2	靶点	0.08087	0.430267	40
PTGS2	靶点	0.629487	0.6621	86
NOS3	靶点	0.0294509	0.39726	19
NOS2	靶点	0.08087	0.430267	40
PTGS2	靶点	0.629487	0.6621	86
MAPK14	靶点	0.0188816	0.386667	17
PTGS2	靶点	0.629487	0.6621	86
PTGS2	靶点	0.629487	0.6621	86
NOS2	靶点	0.08087	0.430267	40
PTGS2	靶点	0.629487	0.6621	86
NOS3	靶点	0.0294509	0.39726	19
PTGS2	靶点	0.629487	0.6621	86
PTGS2	靶点	0.629487	0.6621	86
PLAU	靶点	0.00383646	0.367089	6
CHRM2	靶点	0.00128925	0.327314	5
NOS2	靶点	0.08087	0.430267	40
PTGS2	靶点	0.629487	0.6621	86
PTGS2	靶点	0.629487	0.6621	86
BAK1	靶点	0.00150898	0.367089	5
MMP2	靶点	0.0037933	0.374677	8
MMP9	靶点	0.0138498	0.392954	14
IL10	靶点	0.00498201	0.376623	9
TNF	靶点	0.022711	0.4039	19
JUN	靶点	0.0251144	0.406162	19
TP53	靶点	0.0293389	0.406162	19
MDM2	靶点	0.00488565	0.361596	9
MMP1	靶点	0.00583594	0.380577	9
PCNA	靶点	8.28647e-05	0.333333	2
ERBB2	靶点	0.00508923	0.376623	9
IL2	靶点	0.00205522	0.368957	6
IFNG	靶点	0.00898917	0.384615	12
IL4	靶点	0.0010749	0.349398	5
GSTP1	靶点	0.00578917	0.382586	7
INSR	靶点	0.000957523	0.367089	4
CD40LG	靶点	0.00201312	0.370844	5
NOS2	靶点	0.08087	0.430267	40
PTGS2	靶点	0.629487	0.6621	86
BCL2	靶点	0.0295685	0.408451	19
BAX	靶点	0.0143496	0.395095	15
TP53	靶点	0.0293389	0.406162	19
PTGS2	靶点	0.629487	0.6621	86
NOS2	靶点	0.08087	0.430267	40
PTGS2	靶点	0.629487	0.6621	86
BCL2	靶点	0.0295685	0.408451	19
BAX	靶点	0.0143496	0.395095	15
TP53	靶点	0.0293389	0.406162	19
PTGS2	靶点	0.629487	0.6621	86
PTGS2	靶点	0.629487	0.6621	86
BAK1	靶点	0.00150898	0.367089	5
MMP2	靶点	0.0037933	0.374677	8
MMP9	靶点	0.0138498	0.392954	14
IL10	靶点	0.00498201	0.376623	9
TNF	靶点	0.022711	0.4039	19
JUN	靶点	0.0251144	0.406162	19
TP53	靶点	0.0293389	0.406162	19
MDM2	靶点	0.00488565	0.361596	9
MMP1	靶点	0.00583594	0.380577	9
PCNA	靶点	8.28647e-05	0.333333	2
ERBB2	靶点	0.00508923	0.376623	9
IL2	靶点	0.00205522	0.368957	6
IFNG	靶点	0.00898917	0.384615	12
IL4	靶点	0.0010749	0.349398	5
GSTP1	靶点	0.00578917	0.382586	7
INSR	靶点	0.000957523	0.367089	4
CD40LG	靶点	0.00201312	0.370844	5
NOS2	靶点	0.08087	0.430267	40
PTGS2	靶点	0.629487	0.6621	86
MAPK14	靶点	0.0188816	0.386667	17
BCL2	靶点	0.0295685	0.408451	19
BAX	靶点	0.0143496	0.395095	15
TNF	靶点	0.022711	0.4039	19
JUN	靶点	0.0251144	0.406162	19
TP53	靶点	0.0293389	0.406162	19
MMP1	靶点	0.00583594	0.380577	9
PTGS2	靶点	0.629487	0.6621	86
NOS3	靶点	0.0294509	0.39726	19
MAPK14	靶点	0.0188816	0.386667	17
PTGS2	靶点	0.629487	0.6621	86
PTGS2	靶点	0.629487	0.6621	86
PTGS2	靶点	0.629487	0.6621	86
PTGS2	靶点	0.629487	0.6621	86
PTGS2	靶点	0.629487	0.6621	86
PTGS2	靶点	0.629487	0.6621	86
NOS2	靶点	0.08087	0.430267	40
PTGS2	靶点	0.629487	0.6621	86
PTGS2	靶点	0.629487	0.6621	86
CHRM2	靶点	0.00128925	0.327314	5
BCL2	靶点	0.0295685	0.408451	19
BAX	靶点	0.0143496	0.395095	15
JUN	靶点	0.0251144	0.406162	19
TGFB1	靶点	0.0109167	0.384615	13
NOS2	靶点	0.08087	0.430267	40
PTGS2	靶点	0.629487	0.6621	86
NOS3	靶点	0.0294509	0.39726	19
CHRM2	靶点	0.00128925	0.327314	5
BCL2	靶点	0.0295685	0.408451	19
BAX	靶点	0.0143496	0.395095	15
TNF	靶点	0.022711	0.4039	19
JUN	靶点	0.0251144	0.406162	19
MMP1	靶点	0.00583594	0.380577	9
SELE	靶点	0.00247865	0.370844	6
GSTP1	靶点	0.00578917	0.382586	7
INSR	靶点	0.000957523	0.367089	4
PTGS2	靶点	0.629487	0.6621	86
PTGS2	靶点	0.629487	0.6621	86
BAK1	靶点	0.00150898	0.367089	5
MMP2	靶点	0.0037933	0.374677	8
MMP9	靶点	0.0138498	0.392954	14
IL10	靶点	0.00498201	0.376623	9
TNF	靶点	0.022711	0.4039	19
JUN	靶点	0.0251144	0.406162	19
TP53	靶点	0.0293389	0.406162	19
MDM2	靶点	0.00488565	0.361596	9
MMP1	靶点	0.00583594	0.380577	9
PCNA	靶点	8.28647e-05	0.333333	2
ERBB2	靶点	0.00508923	0.376623	9
IL2	靶点	0.00205522	0.368957	6
IFNG	靶点	0.00898917	0.384615	12
IL4	靶点	0.0010749	0.349398	5
GSTP1	靶点	0.00578917	0.382586	7
INSR	靶点	0.000957523	0.367089	4
CD40LG	靶点	0.00201312	0.370844	5
PTGS2	靶点	0.629487	0.6621	86
BMPR2	靶点	0.000865291	0.336427	3
PTGS2	靶点	0.629487	0.6621	86
MMP3	靶点	0.00277955	0.368957	6
NOS3	靶点	0.0294509	0.39726	19
BCL2	靶点	0.0295685	0.408451	19
BAK1	靶点	0.00150898	0.367089	5
BAX	靶点	0.0143496	0.395095	15
PLAU	靶点	0.00383646	0.367089	6
MMP2	靶点	0.0037933	0.374677	8
MMP9	靶点	0.0138498	0.392954	14
IL10	靶点	0.00498201	0.376623	9
TNF	靶点	0.022711	0.4039	19
JUN	靶点	0.0251144	0.406162	19
CDKN2A	靶点	0.00157593	0.367089	5
TP53	靶点	0.0293389	0.406162	19
MMP1	靶点	0.00583594	0.380577	9
ERBB2	靶点	0.00508923	0.376623	9
MYC	靶点	0.0045103	0.374677	8
F3	靶点	0.000139482	0.354523	2
IL1B	靶点	0.0115563	0.390836	14
SELE	靶点	0.00247865	0.370844	6
NOS3	靶点	0.0294509	0.39726	19
HSPB1	靶点	0.000193734	0.354523	2
TGFB1	靶点	0.0109167	0.384615	13
IL2	靶点	0.00205522	0.368957	6
PLAT	靶点	0.00100799	0.361596	4
SERPINE1	靶点	0.000401348	0.358025	3
IFNG	靶点	0.00898917	0.384615	12
IL1A	靶点	0.00330204	0.370844	8
MPO	靶点	0.000660021	0.356265	3
GSTP1	靶点	0.00578917	0.382586	7
INSR	靶点	0.000957523	0.367089	4
HSPB1	靶点	0.000193734	0.354523	2
CRP	靶点	0	0.35109	1
SPP1	靶点	0	0.35109	1
CD40LG	靶点	0.00201312	0.370844	5
PTGS2	靶点	0.629487	0.6621	86
CHRM2	靶点	0.00128925	0.327314	5
PTGS2	靶点	0.629487	0.6621	86
CHRM2	靶点	0.00128925	0.327314	5
BCL2	靶点	0.0295685	0.408451	19
BAX	靶点	0.0143496	0.395095	15
JUN	靶点	0.0251144	0.406162	19
TGFB1	靶点	0.0109167	0.384615	13
PTGS2	靶点	0.629487	0.6621	86
NOS2	靶点	0.08087	0.430267	40
PTGS2	靶点	0.629487	0.6621	86
NOS3	靶点	0.0294509	0.39726	19
CHRM2	靶点	0.00128925	0.327314	5
BCL2	靶点	0.0295685	0.408451	19
BAX	靶点	0.0143496	0.395095	15
TNF	靶点	0.022711	0.4039	19
JUN	靶点	0.0251144	0.406162	19
MMP1	靶点	0.00583594	0.380577	9
SELE	靶点	0.00247865	0.370844	6
GSTP1	靶点	0.00578917	0.382586	7
INSR	靶点	0.000957523	0.367089	4
NOS2	靶点	0.08087	0.430267	40
PTGS2	靶点	0.629487	0.6621	86
NOS3	靶点	0.0294509	0.39726	19
MAPK14	靶点	0.0188816	0.386667	17
PTGS2	靶点	0.629487	0.6621	86
PLAU	靶点	0.00383646	0.367089	6
CHRM2	靶点	0.00128925	0.327314	5
PTGS2	靶点	0.629487	0.6621	86
TP53	靶点	0.0293389	0.406162	19
PTGS2	靶点	0.629487	0.6621	86
CAT	靶点	0.000186289	0.309168	2
PTGS2	靶点	0.629487	0.6621	86
Fluid shear stress and atherosclerosis	通路	0.0153682	0.358025	15
AGE-RAGE signaling pathway in diabetic complications	通路	0.00959526	0.35109	13
Lipid and atherosclerosis	通路	0.0194534	0.356265	15
Pathways in cancer	通路	0.0487379	0.488215	19
Endocrine resistance	通路	0.00365774	0.327314	10
Bladder cancer	通路	0.00142731	0.305263	8
Prostate cancer	通路	0.00324247	0.315904	9
Transcriptional misregulation in cancer	通路	0.00392764	0.311828	10
Proteoglycans in cancer	通路	0.00396094	0.324385	10
MicroRNAs in cancer	通路	0.024255	0.451713	11
Leishmaniasis	通路	0.0222968	0.454545	11
IL-17 signaling pathway	通路	0.0177782	0.460317	10
Chagas disease	通路	0.00719651	0.356265	10
Inflammatory bowel disease	通路	0.00192314	0.305263	9
Toxoplasmosis	通路	0.00835421	0.363409	9
Tuberculosis	通路	0.00635433	0.367089	10
MAPK signaling pathway	通路	0.00566028	0.325843	11
Malaria	通路	0.00101307	0.297741	7
Rheumatoid arthritis	通路	0.00154008	0.307856	8
C-type lectin receptor signaling pathway	通路	0.0127486	0.454545	8
