# Supplementary material for: Combining network pharmacology, machine learning, molecular docking and molecular dynamic to explore the mechanism of Chufeng Qingpi decoction in treating schistosomiasis
Source: Front Cell Infect Microbiol. 2024 Sep 6;14:1453529. doi: 10.3389/fcimb.2024.1453529 (PMC11413488; doi:10.3389/fcimb.2024.1453529)
Supplement: Supplementary file 11 [file Table9.xlsx]

## Sheet: GEO-GSE61376
Sample	PTGS2	TNF	TGFB1	BCL2	TP53	IL10	JUN	MMP2	IL1B	MYC
GSM1503446	0.183725	-0.193816	-0.178085	-0.375317	-0.291301	0.747191	0.200608	-0.000341	-0.00265717	0.16129
GSM1503447	0.906962	0.447987	-0.373129	-0.172447	-0.443305	0.420891	1.48607	0.965248	-0.326412	0.0538118
GSM1503448	-1.18762	-0.102825	-0.288779	0.0550661	-0.242081	0.936562	-2.16207	-0.193575	-0.773438	-1.2046
GSM1503449	1.92805	0.425708	-0.0413141	-0.0886602	-0.1055	1.34725	1.7947	-0.0462801	0.373399	1.20274
GSM1503450	1.86729	0.377147	-0.21136	-0.00391817	-0.0554922	0.733168	0.671782	0.213757	1.72992	1.42299
GSM1503451	-0.566762	0.0541637	0.113452	0.232575	-0.304459	0.931402	-0.38959	0.164028	0.286825	0.16782
GSM1503452	-0.778975	0.0485694	0.246128	0.0311418	0.218769	-0.420891	-0.603964	0.211355	-0.711452	-0.0538118
GSM1503453	-1.40006	0.00911784	0.0989242	0.159245	0.195212	-0.973516	-1.45691	-0.0442998	-0.846962	-1.30167
GSM1503454	1.12324	-0.118986	0.156394	0.00841761	0.394296	-0.510876	1.28976	-0.0631945	1.0082	-0.132498
GSM1503455	1.18119	0.337284	0.0305219	-0.0364718	0.528319	-1.1324	1.19556	-0.262529	0.7442	0.281243
