# Supplementary material for: Combining network pharmacology, machine learning, molecular docking and molecular dynamic to explore the mechanism of Chufeng Qingpi decoction in treating schistosomiasis
Source: Front Cell Infect Microbiol. 2024 Sep 6;14:1453529. doi: 10.3389/fcimb.2024.1453529 (PMC11413488; doi:10.3389/fcimb.2024.1453529)
Supplement: Supplementary file 12 [file Table10.xlsx]

## Sheet: Sheet1
	TP53(PDB:2G3R)
MOL000006	-6.74
MOL000098	-5.6
MOL000173	-7.23
MOL000422	-7.26
