# Supplementary material for: Combining network pharmacology, machine learning, molecular docking and molecular dynamic to explore the mechanism of Chufeng Qingpi decoction in treating schistosomiasis
Source: Front Cell Infect Microbiol. 2024 Sep 6;14:1453529. doi: 10.3389/fcimb.2024.1453529 (PMC11413488; doi:10.3389/fcimb.2024.1453529)
Supplement: Supplementary file 13 [file Table11.xlsx]

## Sheet: Sheet1
	TP53-kaempferol	TP53-luteolin	TP53-quercetin	TP53-wogonin
average binding free energy	-22.8	-20.88	-19.17	-21.15
average van der Waals energy	-32.17	-27.7	-27.62	-29.67
electrostatic energy	-8.79	-7.74	-185.21	-124.1
