# Supplementary material for: Combining network pharmacology, machine learning, molecular docking and molecular dynamic to explore the mechanism of Chufeng Qingpi decoction in treating schistosomiasis
Source: Front Cell Infect Microbiol. 2024 Sep 6;14:1453529. doi: 10.3389/fcimb.2024.1453529 (PMC11413488; doi:10.3389/fcimb.2024.1453529)
Supplement: Supplementary file 14 [file Table12.xlsx]

## Sheet: GO
条目名	分类	总基因数	包含的基因数	富集的p值	重叠的基因数	第6列vs第4列的比值
GO:0009411	BP	30293	151	4.60991e-22	14	0.0927152
GO:0034644	BP	30293	90	5.85365e-21	12	0.133333
GO:0071482	BP	30293	115	1.28507e-19	12	0.104348
GO:0009416	BP	30293	311	1.3514e-17	14	0.0450161
GO:0071214	BP	30293	318	1.8453e-17	14	0.0440252
GO:0104004	BP	30293	318	1.8453e-17	14	0.0440252
GO:0071478	BP	30293	172	1.85954e-17	12	0.0697674
GO:0009314	BP	30293	420	2.47485e-17	15	0.0357143
GO:0009410	BP	30293	426	1.07364e-15	14	0.0328638
GO:0080135	BP	30293	661	8.69879e-12	13	0.0196672
GO:0006974	BP	30293	761	1.49877e-06	9	0.0118265
GO:0030335	BP	30293	579	2.54175e-21	19	0.0328152
GO:2000147	BP	30293	606	5.98855e-21	19	0.0313531
GO:0040017	BP	30293	620	9.19513e-21	19	0.0306452
GO:0006979	BP	30293	363	6.12589e-20	16	0.0440771
GO:0000302	BP	30293	179	4.25966e-19	13	0.0726257
GO:0062197	BP	30293	274	5.19564e-15	12	0.0437956
GO:0010035	BP	30293	525	1.89487e-14	14	0.0266667
GO:0034599	BP	30293	221	1.98085e-14	11	0.0497738
GO:0034614	BP	30293	132	3.33269e-13	9	0.0681818
GO:0097180	CC	30293	6	6.10695e-08	3	0.5
GO:0097179	CC	30293	8	1.70639e-07	3	0.375
GO:1904090	CC	30293	11	5.01209e-07	3	0.272727
GO:0009897	CC	30293	405	1.33266e-07	8	0.0197531
GO:0098552	CC	30293	729	1.06213e-05	8	0.0109739
GO:0005901	CC	30293	81	1.35477e-07	5	0.0617284
GO:0044853	CC	30293	112	6.85553e-07	5	0.0446429
GO:0045121	CC	30293	285	3.93741e-06	6	0.0210526
GO:0098857	CC	30293	286	4.01734e-06	6	0.020979
GO:0043025	CC	30293	486	0.000749682	5	0.0102881
GO:0044297	CC	30293	552	0.00132129	5	0.00905797
GO:0097136	CC	30293	10	3.64895e-07	3	0.3
GO:0046930	CC	30293	26	7.77562e-06	3	0.115385
GO:0031968	CC	30293	248	0.000501866	4	0.016129
GO:0019867	CC	30293	250	0.000517237	4	0.016
GO:0005741	CC	30293	219	0.00422885	3	0.0136986
GO:0005635	CC	30293	496	0.00622572	4	0.00806452
GO:0034774	CC	30293	322	4.60996e-07	7	0.0217391
GO:0060205	CC	30293	325	4.9059e-07	7	0.0215385
GO:0031983	CC	30293	326	5.00803e-07	7	0.0214724
GO:0005125	MF	30293	238	4.47926e-14	11	0.0462185
GO:0048018	MF	30293	507	1.57423e-10	11	0.0216963
GO:0030546	MF	30293	513	1.78286e-10	11	0.0214425
GO:0005126	MF	30293	273	2.29352e-10	9	0.032967
GO:0030545	MF	30293	562	4.66507e-10	11	0.019573
GO:0070851	MF	30293	138	1.92489e-06	5	0.0362319
GO:0008083	MF	30293	162	4.22545e-06	5	0.0308642
GO:0002020	MF	30293	140	1.51701e-09	7	0.05
GO:0140678	MF	30293	515	0.000971425	5	0.00970874
GO:0004857	MF	30293	387	0.00258484	4	0.0103359
GO:0061134	MF	30293	232	0.0049645	3	0.012931
GO:0004252	MF	30293	174	6.89898e-09	7	0.0402299
GO:0008236	MF	30293	192	1.36294e-08	7	0.0364583
GO:0017171	MF	30293	196	1.57123e-08	7	0.0357143
GO:0004175	MF	30293	391	1.68252e-06	7	0.0179028
GO:0004222	MF	30293	110	2.18617e-05	4	0.0363636
GO:0008233	MF	30293	601	2.75651e-05	7	0.0116473
GO:0008237	MF	30293	183	0.000158224	4	0.0218579
GO:0016209	MF	30293	83	1.53185e-07	5	0.060241
GO:0004601	MF	30293	55	1.37068e-06	4	0.0727273

## Sheet: GO enrichment
GO	Description	classification
GO:0009411	response to UV	BP
GO:0034644	cellular response to UV	BP
GO:0071482	cellular response to light stimulus	BP
GO:0009416	response to light stimulus	BP
GO:0071214	cellular response to abiotic stimulus	BP
GO:0104004	cellular response to environmental stimulus	BP
GO:0071478	cellular response to radiation	BP
GO:0009314	response to radiation	BP
GO:0009410	response to xenobiotic stimulus	BP
GO:0080135	regulation of cellular response to stress	BP
GO:0006974	DNA damage response	BP
GO:0030335	positive regulation of cell migration	BP
GO:2000147	positive regulation of cell motility	BP
GO:0040017	positive regulation of locomotion	BP
GO:0006979	response to oxidative stress	BP
GO:0000302	response to reactive oxygen species	BP
GO:0062197	cellular response to chemical stress	BP
GO:0010035	response to inorganic substance	BP
GO:0034599	cellular response to oxidative stress	BP
GO:0034614	cellular response to reactive oxygen species	BP
GO:0097180	serine protease inhibitor complex	CC
GO:0097179	protease inhibitor complex	CC
GO:1904090	peptidase inhibitor complex	CC
GO:0009897	external side of plasma membrane	CC
GO:0098552	side of membrane	CC
GO:0005901	caveola	CC
GO:0044853	plasma membrane raft	CC
GO:0045121	membrane raft	CC
GO:0098857	membrane microdomain	CC
GO:0043025	neuronal cell body	CC
GO:0044297	cell body	CC
GO:0097136	Bcl-2 family protein complex	CC
GO:0046930	pore complex	CC
GO:0031968	organelle outer membrane	CC
GO:0019867	outer membrane	CC
GO:0005741	mitochondrial outer membrane	CC
GO:0005635	nuclear envelope	CC
GO:0034774	secretory granule lumen	CC
GO:0060205	cytoplasmic vesicle lumen	CC
GO:0031983	vesicle lumen	CC
GO:0005125	cytokine activity	MF
GO:0048018	receptor ligand activity	MF
GO:0030546	signaling receptor activator activity	MF
GO:0005126	cytokine receptor binding	MF
GO:0030545	signaling receptor regulator activity	MF
GO:0070851	growth factor receptor binding	MF
GO:0008083	growth factor activity	MF
GO:0002020	protease binding	MF
GO:0140678	molecular function inhibitor activity	MF
GO:0004857	enzyme inhibitor activity	MF
GO:0061134	peptidase regulator activity	MF
GO:0004252	serine-type endopeptidase activity	MF
GO:0008236	serine-type peptidase activity	MF
GO:0017171	serine hydrolase activity	MF
GO:0004175	endopeptidase activity	MF
GO:0004222	metalloendopeptidase activity	MF
GO:0008233	peptidase activity	MF
GO:0008237	metallopeptidase activity	MF
GO:0016209	antioxidant activity	MF
GO:0004601	peroxidase activity	MF

## Sheet: KEGG
Description	gene ratio	P	#GeneInGOAndHitList
Fluid shear stress and atherosclerosis	0.333333	1.18579e-24	15
AGE-RAGE signaling pathway in diabetic complications	0.288889	1.64465e-22	13
Lipid and atherosclerosis	0.333333	1.01772e-21	15
Pathways in cancer	0.422222	4.97123e-22	19
Endocrine resistance	0.222222	2.27452e-16	10
Bladder cancer	0.177778	1.1308e-15	8
Prostate cancer	0.2	1.94914e-14	9
Transcriptional misregulation in cancer	0.222222	2.29053e-13	10
Proteoglycans in cancer	0.222222	4.19299e-13	10
MicroRNAs in cancer	0.244444	8.04223e-13	11
Leishmaniasis	0.244444	1.28534e-19	11
IL-17 signaling pathway	0.222222	1.4745e-16	10
Chagas disease	0.222222	3.44473e-16	10
Inflammatory bowel disease	0.2	4.51194e-16	9
Toxoplasmosis	0.2	6.78891e-14	9
Tuberculosis	0.222222	1.13625e-13	10
MAPK signaling pathway	0.244444	5.8388e-13	11
Malaria	0.155556	9.31484e-13	7
Rheumatoid arthritis	0.177778	1.139e-12	8
C-type lectin receptor signaling pathway	0.177778	2.84647e-12	8
